# Supplementary material for: Transcriptomic analyses of cacao cell suspensions in light and dark provide target genes for controlled flavonoid production
Source: Sci Rep. 2018 Sep 11;8:13575. doi: 10.1038/s41598-018-31965-7 (PMC6134037; doi:10.1038/s41598-018-31965-7)
Supplement: Supplementary file 2 — Supplementary tables [file 41598_2018_31965_MOESM2_ESM.xlsx]

## Sheet: Table S1. Mapping
Table S1. Mapping of Theobroma cacao RNA-seq library reads to the Cacao criollo reference genome database
Number of sample	Description	Total	Trimmed	Percentage trimmed	Mapped	Average mapped genes	Unmapped	Average unmapped genes
1	Dark.Day0.R1	20716551	20534127	99.1194	17343247		3190880
2	Dark.Day0.R2	20093145	19926081	99.1686	16157808		3768273
3	Dark.Day0.R3	26618254	26349132	98.989	19913788		6435344
4	Dark.Day0.R4	20331541	19899627	97.8756	13939298	0.77795	5960329	0.22205
5	White.Day1.R1	23826744	23438213	98.3693	20043590		3394623
6	White.Day1.R2	20159792	20055252	99.4814	14242717		5812535
7	White.Day1.R3	17738838	17395575	98.0649	12401666		4993909
8	White.Day1.R4	18924552	18803106	99.3583	14951098	0.76835	3852008	0.23165
9	Dark.Day1.R1	22487130	22425090	99.7241	16106970		6318120
10	Dark.Day1.R2	24751203	24636843	99.538	19486322		5150521
11	Dark.Day1.R3	24833453	24782339	99.7942	18496082		6286257
12	Dark.Day1.R4	18294029	18200663	99.4896	16106250	0.7851	2094413	0.2149
13	White.Day7.R1	17903947	17750584	99.1434	12743846		5006738
14	White.Day7.R2	18034943	17836530	98.8998	13944867		3891663
15	White.Day7.R3	23216006	23099303	99.4973	16038962		7060341
16	White.Day7.R4	19713575	19539981	99.1194	15361172	0.745025	4178809	0.254975
17	Dark.Day7.R1	16913626	16578436	98.0182	13733059		2845377
18	Dark.Day7.R2	19768042	19468178	98.4831	13387938		6080240
19	Dark.Day7.R3	19009366	18555803	97.614	12044438		6511365
20	Dark.Day7.R4	18437043	18345573	99.5039	11986904	0.70465	6358669	0.29535
21	White.Day8.R1	20252156	19890375	98.2136	13893612		5996763
22	White.Day8.R2	19891002	19674691	98.9125	13741956		5932735
23	White.Day8.R3	18657741	18382215	98.5233	13369184		5013031
24	White.Day8.R4	18889299	18634688	98.6521	8501380	0.645125	10133308	0.354875
25	Dark.Day8.R1	21996718	21861550	99.3855	11932344		9929206
26	Dark.Day8.R2	20741857	20571135	99.1769	9052556		11518579
27	Dark.Day8.R3	18455729	18164579	98.4224	13717021		4447558
28	Dark.Day8.R4	24972389	24671998	98.7971	20563082	0.64365	4108916	0.35635
29	White.Day14.R1	22735681	22330032	98.2158	9762812		12567220
30	White.Day14.R2	19397475	19336963	99.688	16246842		3090121
31	White.Day14.R3	17508449	17404074	99.4039	13493594		3910480
32	White.Day14.R4	20850769	20312944	97.4206	17383792	0.727125	2929152	0.272875
33	Dark.Day14.R1	17821585	17486491	98.1197	15105227		2381264
34	Dark.Day14.R2	16943879	16882578	99.6382	12674613		4207965
35	Dark.Day14.R3	18005241	17925353	99.5563	14210808		3714545
36	Dark.Day14.R4	17118498	16988274	99.2393	14807966	0.819775	2180308	0.180225
R: Replicate

## Sheet: Table S2. KEGG enrichment
Table S2. KEGG enrichment annotation for the three pairwaise comparisons in White-Blue and Dark conditions
	White-Blue							Dark
	#Term	ID	Input number	Background number	Corrected P-Value			#Term	ID	Input number	Background number	Corrected P-Value
Day 0D-Day1D	Protein processing in endoplasmic reticulum	tcc04141	38	192	1.74162e-06		Day 0D-Day1D	Plant-pathogen interaction	tcc04626	14	125	0.00735464
	RNA transport	tcc03013	29	150	6.32194e-05			Taurine and hypotaurine metabolism	tcc00430	4	10	0.0284254
	Glutathione metabolism	tcc00480	22	102	0.000176613		Day 7D-Day8D	Metabolic pathways	tcc01100	506	1862	4.48575e-25
	Plant-pathogen interaction	tcc04626	20	125	0.0127718			Ribosome	tcc03010	146	289	6.7982e-25
Day 7W-Day8B	Metabolic pathways	tcc01100	673	1862	1.59101e-35			Carbon metabolism	tcc01200	113	239	1.17248e-17
	Ribosome	tcc03010	194	289	1.12941e-32			Biosynthesis of secondary metabolites	tcc01110	288	1090	5.72483e-13
	Biosynthesis of secondary metabolites	tcc01110	397	1090	4.48643e-21			Biosynthesis of amino acids	tcc01230	90	218	1.39667e-11
	Carbon metabolism	tcc01200	129	239	5.3702e-16			RNA transport	tcc03013	71	150	2.28037e-11
	Biosynthesis of amino acids	tcc01230	109	218	5.89787e-12			Ribosome biogenesis in eukaryotes	tcc03008	44	80	1.07679e-08
	Proteasome	tcc03050	42	50	2.32445e-09			Pyruvate metabolism	tcc00620	43	79	1.86617e-08
	Protein processing in endoplasmic reticulum	tcc04141	90	192	6.41963e-09			Citrate cycle (TCA cycle)	tcc00020	32	47	3.75761e-08
	Glycolysis / Gluconeogenesis	tcc00010	66	119	7.44644e-09			Proteasome	tcc03050	33	50	3.75761e-08
	Citrate cycle (TCA cycle)	tcc00020	34	47	1.16704e-06			Glycolysis / Gluconeogenesis	tcc00010	51	119	2.3313e-07
	Oxidative phosphorylation	tcc00190	57	114	1.34194e-06			Protein processing in endoplasmic reticulum	tcc04141	68	192	5.23883e-07
	Pyruvate metabolism	tcc00620	45	79	1.64162e-06			Cysteine and methionine metabolism	tcc00270	42	90	5.36795e-07
	Cysteine and methionine metabolism	tcc00270	47	90	5.46438e-06			Glyoxylate and dicarboxylate metabolism	tcc00630	35	69	1.32618e-06
	Carbon fixation in photosynthetic organisms	tcc00710	35	64	6.31669e-05			Glycine, serine and threonine metabolism	tcc00260	34	73	8.45409e-06
	Valine, leucine and isoleucine degradation	tcc00280	30	50	6.82634e-05			Valine, leucine and isoleucine degradation	tcc00280	27	50	1.188e-05
	Propanoate metabolism	tcc00640	24	34	7.2338e-05			Fructose and mannose metabolism	tcc00051	28	55	1.74164e-05
	Glyoxylate and dicarboxylate metabolism	tcc00630	36	69	8.4251e-05			Spliceosome	tcc03040	52	150	2.02044e-05
	Fructose and mannose metabolism	tcc00051	31	55	0.000101572			Propanoate metabolism	tcc00640	21	34	3.02565e-05
	Glycine, serine and threonine metabolism	tcc00260	36	73	0.000189685			Purine metabolism	tcc00230	50	149	5.76314e-05
	Purine metabolism	tcc00230	58	149	0.000250645			RNA degradation	tcc03018	37	100	0.00014094
	Alanine, aspartate and glutamate metabolism	tcc00250	24	41	0.000500099			Fatty acid metabolism	tcc01212	29	70	0.000195574
	beta-Alanine metabolism	tcc00410	25	45	0.000639687			Alanine, aspartate and glutamate metabolism	tcc00250	21	41	0.00021028
	Tyrosine metabolism	tcc00350	29	59	0.000934155			Arginine and proline metabolism	tcc00330	23	57	0.00149558
	Fatty acid degradation	tcc00071	24	44	0.000980444			Carbon fixation in photosynthetic organisms	tcc00710	24	64	0.00253061
	RNA transport	tcc03013	55	150	0.0010641			Amino sugar and nucleotide sugar metabolism	tcc00520	38	127	0.00315798
	Arginine and proline metabolism	tcc00330	28	57	0.0010641			Sulfur metabolism	tcc00920	15	31	0.00346773
	Phenylalanine metabolism	tcc00360	26	51	0.001085			Inositol phosphate metabolism	tcc00562	21	56	0.00489798
	Amino sugar and nucleotide sugar metabolism	tcc00520	48	127	0.00134079			Regulation of autophagy	tcc04140	13	26	0.00563995
	Regulation of autophagy	tcc04140	17	26	0.00148772			beta-Alanine metabolism	tcc00410	18	45	0.00563995
	Inositol phosphate metabolism	tcc00562	26	56	0.00293097			Pyrimidine metabolism	tcc00240	34	117	0.00735608
	Ascorbate and aldarate metabolism	tcc00053	22	44	0.00336512			Monobactam biosynthesis	tcc00261	7	8	0.0075862
	Ribosome biogenesis in eukaryotes	tcc03008	32	80	0.00533539			2-Oxocarboxylic acid metabolism	tcc01210	22	64	0.0079143
	2-Oxocarboxylic acid metabolism	tcc01210	27	64	0.00648128			Arginine biosynthesis	tcc00220	14	32	0.0085548
	Arginine biosynthesis	tcc00220	17	32	0.00706972			Fatty acid degradation	tcc00071	17	44	0.00868523
	Endocytosis	tcc04144	48	142	0.0073524			Lysine degradation	tcc00310	12	25	0.00897411
	Spliceosome	tcc03040	50	150	0.00740924			Endocytosis	tcc04144	38	142	0.0116074
	Pentose phosphate pathway	tcc00030	22	49	0.00802024			Selenocompound metabolism	tcc00450	9	16	0.0130131
	Glutathione metabolism	tcc00480	37	102	0.00802024			Peroxisome	tcc04146	26	87	0.0132913
	Fatty acid metabolism	tcc01212	28	70	0.00838846			Fatty acid biosynthesis	tcc00061	16	43	0.0132913
	RNA degradation	tcc03018	36	100	0.00954657			Lysine biosynthesis	tcc00300	8	13	0.0132913
	Steroid biosynthesis	tcc00100	17	36	0.0148085			Pentose phosphate pathway	tcc00030	17	49	0.0174557
	Phagosome	tcc04145	32	90	0.0172547			Tryptophan metabolism	tcc00380	14	39	0.0270726
	Circadian rhythm - plant	tcc04712	17	37	0.0173384			Ascorbate and aldarate metabolism	tcc00053	15	44	0.0298266
	Plant-pathogen interaction	tcc04626	41	125	0.0173384			Plant-pathogen interaction	tcc04626	32	125	0.0315805
	Ubiquitin mediated proteolysis	tcc04120	36	106	0.0173384			Ubiquitin mediated proteolysis	tcc04120	28	106	0.0331492
	Terpenoid backbone biosynthesis	tcc00900	23	58	0.0173384			Arachidonic acid metabolism	tcc00590	7	13	0.0331492
	Lysine biosynthesis	tcc00300	9	13	0.0173384			Aminoacyl-tRNA biosynthesis	tcc00970	24	87	0.0331492
	Sulfur metabolism	tcc00920	15	31	0.0173384			N-Glycan biosynthesis	tcc00510	14	41	0.0331492
	Monobactam biosynthesis	tcc00261	7	8	0.0178184			Galactose metabolism	tcc00052	18	60	0.0377617
	Isoquinoline alkaloid biosynthesis	tcc00950	16	36	0.0238442			Porphyrin and chlorophyll metabolism	tcc00860	13	38	0.0394886
	Phenylalanine, tyrosine and tryptophan biosynthesis	tcc00400	20	50	0.0242968			Histidine metabolism	tcc00340	8	18	0.0431541
	Flavonoid biosynthesis	tcc00941	21	54	0.0255942		Day8D-Day14D	Metabolic pathways	tcc01100	766	1862	3.64181e-32
	Porphyrin and chlorophyll metabolism	tcc00860	16	38	0.03244			Biosynthesis of secondary metabolites	tcc01110	442	1090	3.26885e-17
	Pyrimidine metabolism	tcc00240	37	117	0.03244			Carbon metabolism	tcc01200	138	239	3.99965e-13
	Glycerophospholipid metabolism	tcc00564	27	79	0.0354125			Ribosome	tcc03010	155	289	7.62485e-13
	Butanoate metabolism	tcc00650	9	16	0.0372209			Biosynthesis of amino acids	tcc01230	118	218	4.57766e-10
	Fatty acid biosynthesis	tcc00061	17	43	0.0389753			Proteasome	tcc03050	42	50	2.84785e-07
	Starch and sucrose metabolism	tcc00500	58	206	0.0389753			Glycolysis / Gluconeogenesis	tcc00010	70	119	3.32558e-07
	Nitrogen metabolism	tcc00910	14	33	0.041636			Protein processing in endoplasmic reticulum	tcc04141	96	192	4.15316e-07
	Vitamin B6 metabolism	tcc00750	9	17	0.0453099			RNA transport	tcc03013	80	150	6.64087e-07
	N-Glycan biosynthesis	tcc00510	16	41	0.0464077			Cysteine and methionine metabolism	tcc00270	54	90	5.849e-06
	Ubiquinone and other terpenoid-quinone biosynthesis	tcc00130	16	41	0.0464077			Citrate cycle (TCA cycle)	tcc00020	36	47	7.10516e-06
	Protein export	tcc03060	19	52	0.0464077			Purine metabolism	tcc00230	75	149	7.10516e-06
Day 8B-Day14B	Metabolic pathways	tcc01100	734	1862	7.62711e-34			Ribosome biogenesis in eukaryotes	tcc03008	47	80	3.67473e-05
	Biosynthesis of secondary metabolites	tcc01110	429	1090	3.49743e-19			Pyruvate metabolism	tcc00620	46	79	5.1204e-05
	Ribosome	tcc03010	159	289	6.41981e-16			Glyoxylate and dicarboxylate metabolism	tcc00630	41	69	0.000104849
	Carbon metabolism	tcc01200	136	239	1.38708e-14			Amino sugar and nucleotide sugar metabolism	tcc00520	61	127	0.000164989
	Biosynthesis of amino acids	tcc01230	112	218	5.452e-10			Fructose and mannose metabolism	tcc00051	34	55	0.000273066
	Glycolysis / Gluconeogenesis	tcc00010	67	119	3.14431e-07			Glycine, serine and threonine metabolism	tcc00260	40	73	0.000434114
	Protein processing in endoplasmic reticulum	tcc04141	89	192	1.66058e-06			Spliceosome	tcc03040	66	150	0.000533398
	Proteasome	tcc03050	37	50	3.42387e-06			Plant-pathogen interaction	tcc04626	56	125	0.00116958
	Citrate cycle (TCA cycle)	tcc00020	35	47	5.75927e-06			Propanoate metabolism	tcc00640	23	34	0.00149743
	Cysteine and methionine metabolism	tcc00270	51	90	8.03862e-06			Valine, leucine and isoleucine degradation	tcc00280	29	50	0.00169884
	Fructose and mannose metabolism	tcc00051	36	55	2.66895e-05			Pyrimidine metabolism	tcc00240	52	117	0.00195187
	Pyruvate metabolism	tcc00620	45	79	2.66895e-05			Alanine, aspartate and glutamate metabolism	tcc00250	25	41	0.00228818
	Glyoxylate and dicarboxylate metabolism	tcc00630	41	69	3.10555e-05			Endocytosis	tcc04144	58	142	0.00444265
	Ribosome biogenesis in eukaryotes	tcc03008	44	80	5.77105e-05			Oxidative phosphorylation	tcc00190	49	114	0.00444265
	Purine metabolism	tcc00230	67	149	6.1182e-05			Glutathione metabolism	tcc00480	45	102	0.00446198
	Glycine, serine and threonine metabolism	tcc00260	41	73	7.03711e-05			Carbon fixation in photosynthetic organisms	tcc00710	32	64	0.00472345
	RNA transport	tcc03013	66	150	0.00010812			Inositol phosphate metabolism	tcc00562	29	56	0.00507004
	Valine, leucine and isoleucine degradation	tcc00280	31	50	0.00018518			RNA degradation	tcc03018	43	100	0.00755471
	Propanoate metabolism	tcc00640	24	34	0.00031872			Phenylalanine metabolism	tcc00360	26	51	0.00977273
	Carbon fixation in photosynthetic organisms	tcc00710	35	64	0.000369964			Arginine and proline metabolism	tcc00330	28	57	0.00997574
	Alanine, aspartate and glutamate metabolism	tcc00250	26	41	0.000523584			Fatty acid metabolism	tcc01212	32	70	0.0120213
	Amino sugar and nucleotide sugar metabolism	tcc00520	53	127	0.00154076			Fatty acid degradation	tcc00071	23	44	0.0121503
	Spliceosome	tcc03040	59	150	0.00234653			Tyrosine metabolism	tcc00350	28	59	0.0132681
	Phenylalanine metabolism	tcc00360	27	51	0.00299867			Sulfur metabolism	tcc00920	18	31	0.0135686
	Pentose phosphate pathway	tcc00030	26	49	0.00351469			Arginine biosynthesis	tcc00220	18	32	0.016821
	Inositol phosphate metabolism	tcc00562	28	56	0.00436928			Pentose phosphate pathway	tcc00030	24	49	0.016821
	beta-Alanine metabolism	tcc00410	24	45	0.00485738			Ascorbate and aldarate metabolism	tcc00053	22	44	0.0191026
	mRNA surveillance pathway	tcc03015	47	117	0.00490499			Monobactam biosynthesis	tcc00261	8	8	0.0191026
	Glutathione metabolism	tcc00480	42	102	0.00580416			Ubiquitin mediated proteolysis	tcc04120	42	106	0.0194781
	Fatty acid degradation	tcc00071	23	44	0.00654568			beta-Alanine metabolism	tcc00410	22	45	0.0211536
	RNA degradation	tcc03018	41	100	0.00654568			Galactose metabolism	tcc00052	27	60	0.0211536
	Oxidative phosphorylation	tcc00190	45	114	0.00709556			mRNA surveillance pathway	tcc03015	45	117	0.0211536
	Fatty acid metabolism	tcc01212	31	70	0.00857607			Lysine biosynthesis	tcc00300	10	13	0.0213032
	2-Oxocarboxylic acid metabolism	tcc01210	29	64	0.00857607			Regulation of autophagy	tcc04140	15	26	0.022876
	Regulation of autophagy	tcc04140	16	26	0.00857607			2-Oxocarboxylic acid metabolism	tcc01210	28	64	0.0230788
	Butanoate metabolism	tcc00650	12	16	0.00907472			N-Glycan biosynthesis	tcc00510	20	41	0.0269575
	Pyrimidine metabolism	tcc00240	45	117	0.00913432			RNA polymerase	tcc03020	21	45	0.0321269
	Nitrogen metabolism	tcc00910	18	33	0.0116247			Circadian rhythm - plant	tcc04712	18	37	0.0363357
	Endocytosis	tcc04144	51	142	0.0145919			Protein export	tcc03060	23	52	0.0363357
	Plant-pathogen interaction	tcc04626	46	125	0.0148587			Peroxisome	tcc04146	34	87	0.0365091
	Tyrosine metabolism	tcc00350	26	59	0.0156935			Phenylalanine, tyrosine and tryptophan biosynthesis	tcc00400	22	50	0.0415929
	Plant hormone signal transduction	tcc04075	82	256	0.0160113			Nitrogen metabolism	tcc00910	16	33	0.0492705
	Arginine biosynthesis	tcc00220	17	32	0.0160113
	N-Glycan biosynthesis	tcc00510	20	41	0.0161686
	Arginine and proline metabolism	tcc00330	25	57	0.0174533
	Terpenoid backbone biosynthesis	tcc00900	25	58	0.0201985
	Circadian rhythm - plant	tcc04712	18	37	0.0229283
	Phagosome	tcc04145	34	90	0.0259712
	Ascorbate and aldarate metabolism	tcc00053	20	44	0.0259712
	Monobactam biosynthesis	tcc00261	7	8	0.0300366
	Steroid biosynthesis	tcc00100	17	36	0.0318456
	Fatty acid biosynthesis	tcc00061	19	43	0.035964
	Lysine degradation	tcc00310	13	25	0.0375551
	Sulfur metabolism	tcc00920	15	31	0.0375551
	Other glycan degradation	tcc00511	11	20	0.044457

## Sheet: Tabla S3. MapMan annotation
Table S3. MapMan annotation for the flavonoid pathway genes in the three pairwaise comparisons under White-Blue and Dark conditions
White-Blue							Dark
Pairwise comparison	Bin code	Bin name	Annotation cacao genome	ID transcript	Fold change		Pairwise comparison	Bin code	Bin name	Annotation cacao genome	ID transcript	Fold change
0d-VS-1d	16.8.4	secondary metabolism.flavonoids.flavonols	Scopoletin glucosyltransferase	tc05v2_t016790	-1.95169		0d-VS-1d	16.8.3.2	secondary metabolism.flavonoids.dihydroflavonols.flavanone 3-hydroxylase	Naringenin,2-oxoglutarate 3-dioxygenase (F3H)	tc01v2_t001580	0.958693
	16.8.4	secondary metabolism.flavonoids.flavonols	UDP-glycosyltransferase 73C3	tc05v2_t006310	-1.30078			16.8.3.3	secondary metabolism.flavonoids.dihydroflavonols.flavonoid 3''-monooxygenase	Flavonoid 3',5'-hydroxylase (F3'5'H)	tc09v2_t020510	2.05342
7d-VS-8d	16.2.1.1	secondary metabolism.phenylpropanoids.lignin biosynthesis.PAL	Phenylalanine ammonia-lyase (PAL)	tc09v2_t028910	-1.45967			16.8.4	secondary metabolism.flavonoids.flavonols	Abscisate beta-glucosyltransferase	tc02v2_t008460	-1.55898
	16.2.1.1	secondary metabolism.phenylpropanoids.lignin biosynthesis.PAL	Phenylalanine ammonia-lyase (PAL)	tc05v2_t005360	2.63119			16.8.4	secondary metabolism.flavonoids.flavonols	Scopoletin glucosyltransferase	tc05v2_t016790	-1.3311
	16.2.1.2	secondary metabolism.phenylpropanoids.lignin biosynthesis.C4H	Cytochrome P450 CYP73A100	tc09v2_t016320	5.65281			16.8.4	secondary metabolism.flavonoids.flavonols	UDP-glycosyltransferase 73C3	tc05v2_t006300	1.20517
	16.2.1.2	secondary metabolism.phenylpropanoids.lignin biosynthesis.C4H	Trans-cinnamate 4-monooxygenase (C4H)	tc09v2_t030610	1.67028			16.8.3.1	secondary metabolism.flavonoids.dihydroflavonols.dihydroflavonol 4-reductase	Vestitone reductase	tc01v2_t031780	1.38776
	16.2.1.2	secondary metabolism.phenylpropanoids.lignin biosynthesis.C4H	Trans-cinnamate 4-monooxygenase (C4H)	tc10v2_t014310	5.01039		7d-VS8-d	16.2.1.1	secondary metabolism.phenylpropanoids.lignin biosynthesis.PAL	Phenylalanine ammonia-lyase (PAL)	tc09v2_t028910	-1.76601
	16.2.1.3	secondary metabolism.phenylpropanoids.lignin biosynthesis.4CL	4-coumarate--CoA ligase (4CL)	tc02v2_t023910	-1.31349			16.2.1.3	secondary metabolism.phenylpropanoids.lignin biosynthesis.4CL	4-coumarate--CoA ligase (4CL)	tc02v2_t023910	-1.4354
	16.2.1.3	secondary metabolism.phenylpropanoids.lignin biosynthesis.4CL	4-coumarate--CoA ligase (4CL)	tc09v2_t029320	-0.72544			16.8.3.3	secondary metabolism.flavonoids.dihydroflavonols.flavonoid 3''-monooxygenase	Putative Ferruginol synthase	tc03v2_t013250	-1.06348
	16.2.1.3	secondary metabolism.phenylpropanoids.lignin biosynthesis.4CL	4-coumarate--CoA ligase (4CL)	tc09v2_t014590	-1.89346			16.8.3.3	secondary metabolism.flavonoids.dihydroflavonols.flavonoid 3''-monooxygenase	Putative Cytochrome P450 76C1	tc03v2_t021650	-3.42083
	16.2.1.3	secondary metabolism.phenylpropanoids.lignin biosynthesis.4CL	4-coumarate--CoA ligase (4CL)	tc06v2_t010820	2.44816			16.8.3.3	secondary metabolism.flavonoids.dihydroflavonols.flavonoid 3''-monooxygenase	Putative Cytochrome P450 76C1	tc03v2_t021630	-5.23558
	16.2.1.3	secondary metabolism.phenylpropanoids.lignin biosynthesis.4CL	4-coumarate--CoA ligase (4CL)	tc05v2_t017720	5.88119			16.8.3.3	secondary metabolism.flavonoids.dihydroflavonols.flavonoid 3''-monooxygenase	Cytochrome P450 CYP736A12	tc03v2_t002360	-3.22439
	16.8.2.1	secondary metabolism.flavonoids.chalcones.naringenin-chalcone synthase	Chalcone synthase (CHS)	tc04v2_t004230	3.13344			16.8.3.3	secondary metabolism.flavonoids.dihydroflavonols.flavonoid 3''-monooxygenase	Putative Cytochrome P450 76C1	tc03v2_t021660	-3.35093
	16.8.2.1	secondary metabolism.flavonoids.chalcones.naringenin-chalcone synthase	Chalcone synthase (CHS)	tc04v2_t017080	4.3339			16.8.4	secondary metabolism.flavonoids.flavonols	NAD(P)-binding Rossmann-fold superfamily protein	tc08v2_t000770	-1.63802
	16.8.2.2	secondary metabolism.flavonoids.chalcones.chalcone isomerase	Chalcone isomerase (CHI)	tc10v2_t004990	3.68957			16.8.4	secondary metabolism.flavonoids.flavonols	Probable 2-oxoglutarate-dependent dioxygenase At3g49630	tc01v2_t005400	-3.37984
	16.8.3.2	secondary metabolism.flavonoids.dihydroflavonols.flavanone 3-hydroxylase	Naringenin,2-oxoglutarate 3-dioxygenase (F3H)	tc01v2_t001580	4.32256			16.8.4	secondary metabolism.flavonoids.flavonols	Probable 2-oxoglutarate-dependent dioxygenase At3g49630	tc01v2_t005380	-3.22642
	16.8.3.3	secondary metabolism.flavonoids.dihydroflavonols.flavonoid 3''-monooxygenase	Putative Cytochrome P450 76C1	tc03v2_t021650	-3.6143			16.8.4	secondary metabolism.flavonoids.flavonols	Probable 2-oxoglutarate-dependent dioxygenase At3g49630	tc01v2_t005410	-1.83473
	16.8.3.3	secondary metabolism.flavonoids.dihydroflavonols.flavonoid 3''-monooxygenase	Putative Cytochrome P450 76C1	tc03v2_t021630	-4.78131			16.8.4	secondary metabolism.flavonoids.flavonols	Protein SRG1	tc06v2_t013080	-2.38621
	16.8.3.3	secondary metabolism.flavonoids.dihydroflavonols.flavonoid 3''-monooxygenase	Cytochrome P450 CYP736A12	tc03v2_t002360	-3.75983			16.8.4	secondary metabolism.flavonoids.flavonols	Putative Protein SRG1	tc10v2_t003120	-2.92597
	16.8.3.3	secondary metabolism.flavonoids.dihydroflavonols.flavonoid 3''-monooxygenase	Putative Cytochrome P450 76C1	tc03v2_t021660	-2.86001			16.8.4	secondary metabolism.flavonoids.flavonols	UDP-glycosyltransferase 73C1	tc05v2_t017680	-1.50242
	16.8.3.3	secondary metabolism.flavonoids.dihydroflavonols.flavonoid 3''-monooxygenase	Cytochrome P450 CYP736A12	tc03v2_t002320	-3.53868			16.8.4	secondary metabolism.flavonoids.flavonols	Zeatin O-glucosyltransferase	tc05v2_t012750	-1.85286
	16.8.3.3	secondary metabolism.flavonoids.dihydroflavonols.flavonoid 3''-monooxygenase	Cytochrome P450 CYP736A12	tc03v2_t002370	2.99346			16.8.4.2	secondary metabolism.flavonoids.flavonols.flavonol 3-O-glycosyltransferase	Scopoletin glucosyltransferase	tc02v2_t008470	1.1973
	16.8.3.3	secondary metabolism.flavonoids.dihydroflavonols.flavonoid 3''-monooxygenase	Flavonoid 3'-monooxygenase (F3'H)	tc03v2_t008270	2.26973			16.8.4.2	secondary metabolism.flavonoids.flavonols.flavonol 3-O-glycosyltransferase	Zeatin O-glucosyltransferase	tc05v2_t012750	-1.85286
	16.8.3.3	secondary metabolism.flavonoids.dihydroflavonols.flavonoid 3''-monooxygenase	Flavonoid 3'-monooxygenase (F3'H)	tc09v2_t006700	2.18795			16.8.3.1	secondary metabolism.flavonoids.dihydroflavonols.dihydroflavonol 4-reductase	Vestitone reductase	tc01v2_t031770	-1.07346
	16.8.3.3	secondary metabolism.flavonoids.dihydroflavonols.flavonoid 3''-monooxygenase	Putative Cytochrome P450 71A1	tc06v2_t009950	1.30317			16.8.3.1	secondary metabolism.flavonoids.dihydroflavonols.dihydroflavonol 4-reductase	Vestitone reductase	tc01v2_t031780	1.93914
	16.8.4	secondary metabolism.flavonoids.flavonols	Putative Protein SRG1	tc09v2_t011690	1.57014			16.8.5.1	secondary metabolism.flavonoids.isoflavones.isoflavone reductase	Leucoanthocyanidin reductase (LAR)	tc02v2_t030980	-1.45118
	16.8.4	secondary metabolism.flavonoids.flavonols	Putative Protein SRG1	tc09v2_t011700	1.92868			16.8.5.1	secondary metabolism.flavonoids.isoflavones.isoflavone reductase	Isoflavone reductase homolog	tc02v2_t006710	-1.13166
	16.8.4	secondary metabolism.flavonoids.flavonols	NAD(P)-binding Rossmann-fold superfamily protein	tc08v2_t000770	-1.15093		8d-VS-14d	16.2.1.1	secondary metabolism.phenylpropanoids.lignin biosynthesis.PAL	Phenylalanine ammonia-lyase (PAL)	tc09v2_t028910	1.74722
	16.8.4	secondary metabolism.flavonoids.flavonols	Probable 2-oxoglutarate-dependent dioxygenase At3g49630	tc01v2_t005400	-3.94978			16.2.1.1	secondary metabolism.phenylpropanoids.lignin biosynthesis.PAL	Phenylalanine ammonia-lyase (PAL)	tc05v2_t005360	-3.52081
	16.8.4	secondary metabolism.flavonoids.flavonols	Probable 2-oxoglutarate-dependent dioxygenase At3g49630	tc01v2_t005380	-3.57817			16.2.1.2	secondary metabolism.phenylpropanoids.lignin biosynthesis.C4H	Trans-cinnamate 4-monooxygenase (C4H)	tc09v2_t030610	-1.50744
	16.8.4	secondary metabolism.flavonoids.flavonols	Probable 2-oxoglutarate-dependent dioxygenase At3g49630	tc01v2_t005410	-1.91759			16.2.1.2	secondary metabolism.phenylpropanoids.lignin biosynthesis.C4H	Trans-cinnamate 4-monooxygenase (C4H)	tc10v2_t014310	-5.33669
	16.8.4	secondary metabolism.flavonoids.flavonols	Protein SRG1	tc06v2_t013080	-2.45427			16.2.1.3	secondary metabolism.phenylpropanoids.lignin biosynthesis.4CL	4-coumarate--CoA ligase (4CL)	tc03v2_t026280	-1.10993
	16.8.4	secondary metabolism.flavonoids.flavonols	Putative Protein SRG1	tc10v2_t003120	-2.68152			16.2.1.3	secondary metabolism.phenylpropanoids.lignin biosynthesis.4CL	4-coumarate--CoA ligase (4CL)	tc02v2_t023910	1.18752
	16.8.4	secondary metabolism.flavonoids.flavonols	UDP-glycosyltransferase 73C3	tc05v2_t006300	1.41666			16.2.1.3	secondary metabolism.phenylpropanoids.lignin biosynthesis.4CL	4-coumarate--CoA ligase (4CL)	tc09v2_t014590	2.05129
	16.8.4	secondary metabolism.flavonoids.flavonols	UDP-glycosyltransferase 73C1	tc05v2_t017680	-1.67789			16.2.1.3	secondary metabolism.phenylpropanoids.lignin biosynthesis.4CL	4-coumarate--CoA ligase (4CL)	tc05v2_t017720	-5.94816
	16.8.4	secondary metabolism.flavonoids.flavonols	UDP-glycosyltransferase 73C3	tc05v2_t006320	2.30476			16.8.2.1	secondary metabolism.flavonoids.chalcones.naringenin-chalcone synthase	Chalcone synthase (CHS)	tc04v2_t004230	-4.30748
	16.8.4	secondary metabolism.flavonoids.flavonols	UDP-glycosyltransferase 73C3	tc05v2_t006310	3.32857			16.8.2.1	secondary metabolism.flavonoids.chalcones.naringenin-chalcone synthase	Chalcone synthase (CHS)	tc04v2_t017080	-4.67584
	16.8.4.1	secondary metabolism.flavonoids.flavonols.flavonol synthase (FLS)	flavonol synthase (FLS)	tc08v2_t010150	2.89799			16.8.2.2	secondary metabolism.flavonoids.chalcones.chalcone isomerase	Chalcone isomerase (CHI)	tc10v2_t004990	-3.4464
	16.8.4.1	secondary metabolism.flavonoids.flavonols.flavonol synthase (FLS)	flavonol synthase (FLS)	tc08v2_t010180	2.25481			16.8.3.2	secondary metabolism.flavonoids.dihydroflavonols.flavanone 3-hydroxylase	Naringenin,2-oxoglutarate 3-dioxygenase (F3H)	tc01v2_t001580	-4.11709
	16.8.4.2	secondary metabolism.flavonoids.flavonols.flavonol 3-O-glycosyltransferase	Putative UDP-glycosyltransferase 73C7	tc03v2_t026390	2.09743			16.8.3.3	secondary metabolism.flavonoids.dihydroflavonols.flavonoid 3''-monooxygenase	Putative Ferruginol synthase	tc03v2_t013250	1.98244
	16.8.4.2	secondary metabolism.flavonoids.flavonols.flavonol 3-O-glycosyltransferase	Scopoletin glucosyltransferase	tc02v2_t008550	1.42286			16.8.3.3	secondary metabolism.flavonoids.dihydroflavonols.flavonoid 3''-monooxygenase	Putative Cytochrome P450 76C1	tc03v2_t021650	4.25292
	16.8.4.2	secondary metabolism.flavonoids.flavonols.flavonol 3-O-glycosyltransferase	Scopoletin glucosyltransferase	tc02v2_t008470	1.49524			16.8.3.3	secondary metabolism.flavonoids.dihydroflavonols.flavonoid 3''-monooxygenase	Putative Cytochrome P450 76C1	tc03v2_t021630	7.31239
	16.8.4.2	secondary metabolism.flavonoids.flavonols.flavonol 3-O-glycosyltransferase	Scopoletin glucosyltransferase	tc02v2_t008560	1.41864			16.8.3.3	secondary metabolism.flavonoids.dihydroflavonols.flavonoid 3''-monooxygenase	Cytochrome P450 CYP736A12	tc03v2_t002360	3.63205
	16.8.4.2	secondary metabolism.flavonoids.flavonols.flavonol 3-O-glycosyltransferase	UDP-glycosyltransferase 73B3	tc02v2_t008490	1.30324			16.8.3.3	secondary metabolism.flavonoids.dihydroflavonols.flavonoid 3''-monooxygenase	Putative Cytochrome P450 76C1	tc03v2_t021660	4.83546
	16.8.4.2	secondary metabolism.flavonoids.flavonols.flavonol 3-O-glycosyltransferase	Scopoletin glucosyltransferase	tc10v2_t012910	1.13412			16.8.3.3	secondary metabolism.flavonoids.dihydroflavonols.flavonoid 3''-monooxygenase	Cytochrome P450 CYP736A12	tc03v2_t002320	3.46889
	16.8.4.2	secondary metabolism.flavonoids.flavonols.flavonol 3-O-glycosyltransferase	Zeatin O-glucosyltransferase	tc05v2_t012750	-1.87371			16.8.3.3	secondary metabolism.flavonoids.dihydroflavonols.flavonoid 3''-monooxygenase	Flavonoid 3'-monooxygenase (F3'H)	tc03v2_t008270	-2.51415
	16.8.3.1	secondary metabolism.flavonoids.dihydroflavonols.dihydroflavonol 4-reductase	Bifunctional dihydroflavonol 4-reductase/flavanone 4-reductase (DFR)	tc08v2_t002430	2.91214			16.8.3.3	secondary metabolism.flavonoids.dihydroflavonols.flavonoid 3''-monooxygenase	Putative Cytochrome P450 71A1	tc06v2_t009950	-2.39066
	16.8.3.1	secondary metabolism.flavonoids.dihydroflavonols.dihydroflavonol 4-reductase	Vestitone reductase	tc01v2_t031770	-1.66365			16.8.4	secondary metabolism.flavonoids.flavonols	S-norcoclaurine synthase 1	tc03v2_t019370	-3.01793
	16.8.1.1	secondary metabolism.flavonoids.anthocyanins.leucocyanidin dioxygenase	Anthocyanidin synthase (ANS)	tc03v2_t022320	5.61091			16.8.4	secondary metabolism.flavonoids.flavonols	Putative UDP-glycosyltransferase 73C7	tc03v2_t026390	-2.19274
	16.8.1.2	secondary metabolism.flavonoids.anthocyanins.anthocyanidin reductase	Anthocyanidin reductase (ANR)	tc06v2_t017140	4.26039			16.8.4	secondary metabolism.flavonoids.flavonols	Putative Protein SRG1	tc04v2_t023170	2.34495
	16.8.5.1	secondary metabolism.flavonoids.isoflavones.isoflavone reductase	Leucoanthocyanidin reductase (LAR)	tc03v2_t002030	3.14016			16.8.4	secondary metabolism.flavonoids.flavonols	Protein SRG1	tc09v2_t011920	2.66722
	16.8.5.1	secondary metabolism.flavonoids.isoflavones.isoflavone reductase	Isoflavone reductase homolog	tc03v2_t026350	3.06292			16.8.4	secondary metabolism.flavonoids.flavonols	Putative Protein SRG1	tc09v2_t011690	-1.43552
	16.8.5.1	secondary metabolism.flavonoids.isoflavones.isoflavone reductase	Probable pinoresinol-lariciresinol reductase 3	tc02v2_t006720	1.36235			16.8.4	secondary metabolism.flavonoids.flavonols	Putative Protein SRG1	tc09v2_t011700	-1.12122
	16.8.5.1	secondary metabolism.flavonoids.isoflavones.isoflavone reductase	Isoflavone reductase-like protein	tc08v2_t002350	1.4365			16.8.4	secondary metabolism.flavonoids.flavonols	NAD(P)-binding Rossmann-fold superfamily protein	tc08v2_t000770	1.39186
	16.8.1.12	secondary metabolism.flavonoids.anthocyanins.anthocyanidin 3-O-glucosyltransferase	UDP-glycosyltransferase 91C1	tc09v2_t007350	3.02529			16.8.4	secondary metabolism.flavonoids.flavonols	Probable 2-oxoglutarate-dependent dioxygenase At3g49630	tc01v2_t005400	3.62344
	16.8.1.12	secondary metabolism.flavonoids.anthocyanins.anthocyanidin 3-O-glucosyltransferase	Putative UDP-rhamnose:rhamnosyltransferase 1	tc01v2_t029760	2.58913			16.8.4	secondary metabolism.flavonoids.flavonols	Probable 2-oxoglutarate-dependent dioxygenase At3g49630	tc01v2_t005380	3.68114
8d-VS-14d	16.2.1.1	secondary metabolism.phenylpropanoids.lignin biosynthesis.PAL	Phenylalanine ammonia-lyase (PAL)	tc09v2_t028910	1.71317			16.8.4	secondary metabolism.flavonoids.flavonols	Probable 2-oxoglutarate-dependent dioxygenase At3g49630	tc01v2_t005410	1.93851
	16.2.1.1	secondary metabolism.phenylpropanoids.lignin biosynthesis.PAL	Phenylalanine ammonia-lyase (PAL)	tc05v2_t005360	-2.4499			16.8.4	secondary metabolism.flavonoids.flavonols	Protein SRG1	tc06v2_t013080	2.40426
	16.2.1.2	secondary metabolism.phenylpropanoids.lignin biosynthesis.C4H	Cytochrome P450 CYP73A100	tc09v2_t016320	-4.1441			16.8.4	secondary metabolism.flavonoids.flavonols	Putative Protein SRG1	tc10v2_t003120	3.02546
	16.2.1.2	secondary metabolism.phenylpropanoids.lignin biosynthesis.C4H	Trans-cinnamate 4-monooxygenase (C4H)	tc09v2_t030610	-1.21873			16.8.4	secondary metabolism.flavonoids.flavonols	UDP-glycosyltransferase 73C3	tc05v2_t006300	-2.44286
	16.2.1.2	secondary metabolism.phenylpropanoids.lignin biosynthesis.C4H	Trans-cinnamate 4-monooxygenase (C4H)	tc10v2_t014310	-2.5575			16.8.4	secondary metabolism.flavonoids.flavonols	UDP-glycosyltransferase 73C1	tc05v2_t017680	1.86568
	16.2.1.3	secondary metabolism.phenylpropanoids.lignin biosynthesis.4CL	4-coumarate--CoA ligase (4CL)	tc03v2_t026280	-1.57682			16.8.4	secondary metabolism.flavonoids.flavonols	Zeatin O-glucosyltransferase	tc05v2_t012750	2.0689
	16.2.1.3	secondary metabolism.phenylpropanoids.lignin biosynthesis.4CL	4-coumarate--CoA ligase (4CL)	tc02v2_t023910	1.23967			16.8.4	secondary metabolism.flavonoids.flavonols	UDP-glycosyltransferase 73C3	tc05v2_t006320	-1.98064
	16.2.1.3	secondary metabolism.phenylpropanoids.lignin biosynthesis.4CL	4-coumarate--CoA ligase (4CL)	tc09v2_t014590	2.1017			16.8.4	secondary metabolism.flavonoids.flavonols	UDP-glycosyltransferase 73C3	tc05v2_t006310	-2.2508
	16.2.1.3	secondary metabolism.phenylpropanoids.lignin biosynthesis.4CL	4-coumarate--CoA ligase (4CL)	tc06v2_t010820	-1.89622			16.8.4.1	secondary metabolism.flavonoids.flavonols.flavonol synthase (FLS)	Flavonol synthase/flavanone 3-hydroxylase	tc08v2_t010180	-2.17442
	16.2.1.3	secondary metabolism.phenylpropanoids.lignin biosynthesis.4CL	4-coumarate--CoA ligase (4CL)	tc05v2_t017720	-3.96322			16.8.4.2	secondary metabolism.flavonoids.flavonols.flavonol 3-O-glycosyltransferase	Scopoletin glucosyltransferase	tc02v2_t008470	-1.04416
	16.8.2.1	secondary metabolism.flavonoids.chalcones.naringenin-chalcone synthase	Chalcone synthase (CHS)	tc04v2_t004230	-2.27757			16.8.4.2	secondary metabolism.flavonoids.flavonols.flavonol 3-O-glycosyltransferase	UDP-glycosyltransferase 73B3	tc02v2_t008490	-1.51908
	16.8.2.1	secondary metabolism.flavonoids.chalcones.naringenin-chalcone synthase	Chalcone synthase (CHS)	tc04v2_t017080	-2.30517			16.8.4.2	secondary metabolism.flavonoids.flavonols.flavonol 3-O-glycosyltransferase	Scopoletin glucosyltransferase	tc10v2_t012910	-1.01957
	16.8.2.2	secondary metabolism.flavonoids.chalcones.chalcone isomerase	Chalcone isomerase (CHI)	tc10v2_t004990	-2.70705			16.8.3.1	secondary metabolism.flavonoids.dihydroflavonols.dihydroflavonol 4-reductase	Bifunctional dihydroflavonol 4-reductase/flavanone 4-reductase (DFR)	tc08v2_t002430	-2.94471
	16.8.3.2	secondary metabolism.flavonoids.dihydroflavonols.flavanone 3-hydroxylase	Naringenin,2-oxoglutarate 3-dioxygenase (F3H)	tc01v2_t001580	-3.10836			16.8.3.1	secondary metabolism.flavonoids.dihydroflavonols.dihydroflavonol 4-reductase	Bifunctional dihydroflavonol 4-reductase/flavanone 4-reductase (DFR)	tc01v2_t028960	-2.66842
	16.8.3.3	secondary metabolism.flavonoids.dihydroflavonols.flavonoid 3''-monooxygenase	Putative Ferruginol synthase	tc03v2_t013250	1.54201			16.8.3.1	secondary metabolism.flavonoids.dihydroflavonols.dihydroflavonol 4-reductase	Vestitone reductase	tc01v2_t031780	-1.90766
	16.8.3.3	secondary metabolism.flavonoids.dihydroflavonols.flavonoid 3''-monooxygenase	Putative Cytochrome P450 76C1	tc03v2_t021650	3.96671			16.8.1.1	secondary metabolism.flavonoids.anthocyanins.leucocyanidin dioxygenase	Anthocyanidin synthase (ANS)	tc03v2_t022320	-5.48871
	16.8.3.3	secondary metabolism.flavonoids.dihydroflavonols.flavonoid 3''-monooxygenase	Putative Cytochrome P450 76C1	tc03v2_t021630	6.38994			16.8.5.1	secondary metabolism.flavonoids.isoflavones.isoflavone reductase	Leucoanthocyanidin reductase (LAR)	tc03v2_t002030	-3.74134
	16.8.3.3	secondary metabolism.flavonoids.dihydroflavonols.flavonoid 3''-monooxygenase	Cytochrome P450 CYP736A12	tc03v2_t002360	3.51332			16.8.5.1	secondary metabolism.flavonoids.isoflavones.isoflavone reductase	Isoflavone reductase homolog	tc03v2_t026350	-3.02761
	16.8.3.3	secondary metabolism.flavonoids.dihydroflavonols.flavonoid 3''-monooxygenase	Putative Cytochrome P450 76C1	tc03v2_t021660	3.22259			16.8.5.1	secondary metabolism.flavonoids.isoflavones.isoflavone reductase	Isoflavone reductase-like protein	tc08v2_t002350	-1.29631
	16.8.3.3	secondary metabolism.flavonoids.dihydroflavonols.flavonoid 3''-monooxygenase	Flavonoid 3'-monooxygenase	tc03v2_t008270	-2.13712			16.8.5.1	secondary metabolism.flavonoids.isoflavones.isoflavone reductase	Isoflavone reductase-like protein	tc01v2_t002780	0.88136
	16.8.3.3	secondary metabolism.flavonoids.dihydroflavonols.flavonoid 3''-monooxygenase	Putative Cytochrome P450 71A1	tc06v2_t009950	-1.92679			16.8.1.2	secondary metabolism.flavonoids.anthocyanins.anthocyanidin reductase	Anthocyanidin reductase (ANR)	tc06v2_t017140	-4.03215
	16.8.4	secondary metabolism.flavonoids.flavonols	S-norcoclaurine synthase 1	tc03v2_t019370	-1.5788			16.8.1.12	secondary metabolism.flavonoids.anthocyanins.anthocyanidin 3-O-glucosyltransferase	UDP-glycosyltransferase 91C1	tc09v2_t007350	-2.62953
	16.8.4	secondary metabolism.flavonoids.flavonols	Putative Protein SRG1	tc04v2_t023170	1.47203			16.8.1.12	secondary metabolism.flavonoids.anthocyanins.anthocyanidin 3-O-glucosyltransferase	Putative UDP-rhamnose:rhamnosyltransferase 1	tc01v2_t029760	-2.26858
	16.8.4	secondary metabolism.flavonoids.flavonols	Putative Protein SRG1	tc09v2_t011690	-1.37879			16.8.1.12	secondary metabolism.flavonoids.anthocyanins.anthocyanidin 3-O-glucosyltransferase	Putative UDP-rhamnose:rhamnosyltransferase 1	tc01v2_t029770	-1.915
	16.8.4	secondary metabolism.flavonoids.flavonols	Putative Protein SRG1	tc09v2_t011700	-1.20617
	16.8.4	secondary metabolism.flavonoids.flavonols	NAD(P)-binding Rossmann-fold superfamily protein	tc08v2_t000770	1.38519
	16.8.4	secondary metabolism.flavonoids.flavonols	Putative Scopoletin glucosyltransferase	tc08v2_t000220	-2.42404
	16.8.4	secondary metabolism.flavonoids.flavonols	Probable 2-oxoglutarate-dependent dioxygenase At3g49630	tc01v2_t005400	3.92657
	16.8.4	secondary metabolism.flavonoids.flavonols	Probable 2-oxoglutarate-dependent dioxygenase At3g49630	tc01v2_t005380	3.31172
	16.8.4	secondary metabolism.flavonoids.flavonols	Probable 2-oxoglutarate-dependent dioxygenase At3g49630	tc01v2_t005410	1.91507
	16.8.4	secondary metabolism.flavonoids.flavonols	Protein SRG1	tc06v2_t013080	2.52314
	16.8.4	secondary metabolism.flavonoids.flavonols	Putative Protein SRG1	tc10v2_t003120	2.78799
	16.8.4	secondary metabolism.flavonoids.flavonols	UDP-glycosyltransferase 73C3	tc05v2_t006300	-2.61846
	16.8.4	secondary metabolism.flavonoids.flavonols	UDP-glycosyltransferase 73C1	tc05v2_t017680	1.94299
	16.8.4	secondary metabolism.flavonoids.flavonols	Zeatin O-glucosyltransferase	tc05v2_t012750	1.39617
	16.8.4	secondary metabolism.flavonoids.flavonols	UDP-glycosyltransferase 73C3	tc05v2_t006320	-1.69822
	16.8.4	secondary metabolism.flavonoids.flavonols	UDP-glycosyltransferase 73C3	tc05v2_t006310	-1.53311
	16.8.4.1	secondary metabolism.flavonoids.flavonols.flavonol synthase (FLS)	Flavonol synthase/flavanone 3-hydroxylase	tc08v2_t010180	-1.79801
	16.8.4.2	secondary metabolism.flavonoids.flavonols.flavonol 3-O-glycosyltransferase	Putative UDP-glycosyltransferase 73C7	tc03v2_t026390	-2.20026
	16.8.4.2	secondary metabolism.flavonoids.flavonols.flavonol 3-O-glycosyltransferase	Scopoletin glucosyltransferase	tc02v2_t008470	-1.12185
	16.8.4.2	secondary metabolism.flavonoids.flavonols.flavonol 3-O-glycosyltransferase	UDP-glycosyltransferase 73B3	tc02v2_t008490	-1.49951
	16.8.4.2	secondary metabolism.flavonoids.flavonols.flavonol 3-O-glycosyltransferase	Scopoletin glucosyltransferase	tc10v2_t012910	-1.18216
	16.8.3.1	secondary metabolism.flavonoids.dihydroflavonols.dihydroflavonol 4-reductase	Bifunctional dihydroflavonol 4-reductase/flavanone 4-reductase	tc08v2_t002430	-2.29886
	16.8.3.1	secondary metabolism.flavonoids.dihydroflavonols.dihydroflavonol 4-reductase	Vestitone reductase	tc01v2_t031770	0.877258
	16.8.3.1	secondary metabolism.flavonoids.dihydroflavonols.dihydroflavonol 4-reductase	Vestitone reductase	tc01v2_t031780	-2.94744
	16.8.1.1	secondary metabolism.flavonoids.anthocyanins.leucocyanidin dioxygenase	Anthocyanidin synthase (ANS)	tc03v2_t022320	-3.46486
	16.8.1.2	secondary metabolism.flavonoids.anthocyanins.anthocyanidin reductase	Anthocyanidin reductase (ANR)	tc06v2_t017140	-2.53283
	16.8.5.1	secondary metabolism.flavonoids.isoflavones.isoflavone reductase	Leucoanthocyanidin reductase (LAR)	tc03v2_t002030	-2.5296
	16.8.5.1	secondary metabolism.flavonoids.isoflavones.isoflavone reductase	Isoflavone reductase homolog	tc03v2_t026350	-1.64939
	16.8.5.1	secondary metabolism.flavonoids.isoflavones.isoflavone reductase	Probable pinoresinol-lariciresinol reductase 3	tc02v2_t006720	-1.06031
	16.8.5.1	secondary metabolism.flavonoids.isoflavones.isoflavone reductase	Isoflavone reductase-like protein	tc08v2_t002350	-0.989256
	16.8.5.1	secondary metabolism.flavonoids.isoflavones.isoflavone reductase	Isoflavone reductase-like protein	tc01v2_t002780	0.72627
	16.8.1.12	secondary metabolism.flavonoids.anthocyanins.anthocyanidin 3-O-glucosyltransferase	UDP-glycosyltransferase 91C1	tc09v2_t007350	-1.69737

## Sheet: Table S4. Top 30 up-down DGEs
Table S4. Analysis of the top 30 up and down-regulated differentially expressed genes comparing d8-VS-d14
Top 30 of Upregulated genes						Bottom 30 of downregulated genes
W-B exclusive genes	Cacao annotation	Function	Category	Reference		W-B exclusive genes	Cacao annotation	Function	Category	Reference
Tc01v2_g000860	Beta-galactosidase 3 isoform 4	Hydrolysis of terminal non-reducing beta-D-galactose residues in beta-D-galactosides	Carbohydrate metabolism	http://www.uniprot.org/uniprot/Q9SCV9		Tc01v2_g001020	Uncharacterized protein	Serine/threonine-protein kinase CDL1 [Theobroma cacao]. En Arabidopsis es PBL7. Serine/threonine-protein kinase involved in the positive regulation of brassinosteroid (BR) signaling and plant growth. Phosphorylates both BSU1 and BSL1 in vitro	Brassinoesteroid signaling	http://www.uniprot.org/uniprot/Q0WRY5
Tc01v2_g008800	Nitric oxide synthase-interacting protein, putative		Nitric oxide metabolism	https://www.nature.com/articles/srep35246		Tc01v2_g001840	NAC domain-containing protein 37	Transcription activator that binds to the secondary wall NAC binding element (SNBE), 5'-(T/A)NN(C/T)(T/C/G)TNNNNNNNA(A/C)GN(A/C/T)(A/T)-3', in the promoter of target genes (By similarity). Involved in xylem formation by promoting the expression of secondary wall-associated transcription factors and of genes involved in secondary wall biosynthesis and programmed cell death, genes driven by the sec…	stress response	http://www.uniprot.org/uniprot/Q9SL41
Tc01v2_g026860	Hypothetical protein	AT3G62240.1	AT3G62240.1			Tc01v2_g005780	Zinc finger protein 7, putative	nucleic acid binding	DNA binding	http://www.uniprot.org/uniprot/Q541V6
Tc02v2_g012990	Putative GEM-like protein 8	Inferida de homologia	GTP-binding protein	http://www.uniprot.org/uniprot/Q9FMW4		Tc01v2_g009130	Chaperone protein dnaJ 20, putative	Have a continuous role in plant development probably in the structural organization of compartments	Protein folding	http://www.uniprot.org/uniprot/Q9SDN0
Tc02v2_g015340	Sugar phosphate exchanger 2, putative	The SLC37 family members are endoplasmic reticulum (ER)-associated sugar-phosphate/phosphate (P(i)) exchangers.	Sugar/phosphate exchanger	https://www.ncbi.nlm.nih.gov/pubmed/24745989		Tc01v2_g023150	Mavicyanin	Cu cation. a small blue copper-containing glycoprotein	electron transfering	https://www.ncbi.nlm.nih.gov/pubmed/8841377
Tc02v2_g026970	Isocitrate lyase	Isocitrate lyase (EC 4.1.3.1), or ICL, is an enzyme in the glyoxylate cycle that catalyzes the cleavage of isocitrate to succinate and glyoxylate.[2][3] Together with malate synthase, it bypasses the two decarboxylation steps of the tricarboxylic acid cycle (TCA cycle) and is used by bacteria, fungi, and plants.[4]	glyoxylate cycle	https://www.google.com.co/search?q=Isocitrate+lyase&rlz=1C1JZAP_esUS682US682&source=lnms&tbm=isch&sa=X&ved=0ahUKEwian-63tpLYAhUC2SYKHdiUAGYQ_AUICigB&biw=1536&bih=720#imgrc=EViQMS4e6dhHrM:		Tc02v2_g002280	Non-symbiotic hemoglobin 1	May not function as an oxygen storage or transport protein, but might act as an oxygen sensor or play a role in electron transfer, possibly to a bound oxygen molecule. Has an unusually high affinity for O2 because of a very low dissociation constant.	electron transfering	http://www.uniprot.org/uniprot/O24520
Tc03v2_g018370	Methionine gamma-lyase	Methionine gamma-lyase (MGL) is an enzyme in the γ-family of PLP-dependent enzymes. It degrades sulfur-containing amino acids to α-keto acids, ammonia, and thiols. Because sulfur-containing amino acids play a role in multiple biological processes, the regulation of these amino acids is essential. This enzyme belongs to the family of lyases, specifically the class of carbon-sulfur lyases.	Degradation of sulfur-containing amino acids	https://en.wikipedia.org/wiki/Methionine_gamma-lyase		Tc02v2_g011630	GDSL esterase/lipase 1	Confers resistance to the necrotrophic fungus Alternaria brassicicola. Possesses lipase and antimicrobial activities that directly disrupt fungal spore integrity. Triggers systemic resistance, mostly by the ethylene-dependent pathway.	stress response	http://www.uniprot.org/uniprot/Q9FLN0
Tc03v2_g021830	Theobroma cacao IRK-interacting protein	AT1G12330.1. It involved in phosphorylation. It has kinase activity	Kinase activity	https://www.arabidopsis.org/servlets/TairObject?type=locus&name=AT1G12330		Tc02v2_g026540	Vacuolar iron transporter 1	Vacuolar iron transporter involved in the transfer of iron from the cytosol to the vacuole for intracellular iron storage. Vacuolar iron storage is required for seed embryo and seedling development.	transport	http://www.uniprot.org/uniprot/Q9ZUA5
Tc04v2_g009910	Uncharacterized protein	AT1G49320.1. ATUSPL1, UNKNOWN SEED PROTEIN LIKE 1, USPL1 Encodes USPL1, a BURP domain protein targeted to the protein storage vacuoles. Overexpression of USPL1 affects seed development, protein storage vacuoles and lipid vesicles morphology and function.	Storage	https://www.arabidopsis.org/servlets/TairObject?type=locus&name=AT1G49320		Tc03v2_g021170	14 kDa proline-rich protein DC2.15	May be connected with the initiation of embryogenesis or with the metabolic changes produced by the removal of auxins.	metabolic changes	http://www.uniprot.org/uniprot/P14009
Tc09v2_g008340	Inositol oxygenase 2	Involved in the biosynthesis of UDP-glucuronic acid (UDP-GlcA), providing nucleotide sugars for cell-wall polymers. May be also involved in plant ascorbate biosynthesis.	ascorbate biosynthesis	http://www.uniprot.org/uniprot/O82200		Tc04v2_g017620	Putative Glutathione S-transferase U7	transferase activity in cacao. The 55 Arabidopsis glutathione transferases (GSTs) are, with one microsomal exception, a monophyletic group of soluble enzymes that can be divided into phi, tau, theta, zeta, lambda, dehydroascorbate reductase (DHAR) and TCHQD classes. The populous phi and tau classes are often highly stress inducible and regularly crop up in proteomic and transcriptomic studies.	stress response	https://www.ncbi.nlm.nih.gov/pmc/articles/PMC3244946/
						Tc04v2_g023020	Putative Ethylene-responsive transcription factor ERF086	Para ERF118. Probably acts as a transcriptional activator. Binds to the GCC-box pathogenesis-related promoter element. May be involved in the regulation of gene expression by stress factors and by components of stress signal transduction pathways (By similarity).	stress response	http://www.uniprot.org/uniprot/Q9CA27
						Tc04v2_g024050	Major allergen Pru ar 1	response to biotic stimulus. Defense response	defense response	http://www.uniprot.org/uniprot/O50001
						Tc04v2_g024080	Major allergen Pru ar 1	response to biotic stimulus. Defense response	defense response	http://www.uniprot.org/uniprot/O50001
						Tc05v2_g012410	Glucan endo-1,3-beta-glucosidase	carbohydrate metabolic process. Defense response	defense response	http://www.uniprot.org/uniprot/P34742
						Tc05v2_g021460	Uncharacterized protein	AT5G20580.1
						Tc06v2_g000650	Hydroxyproline-rich glycoprotein family protein isoform 2	multivesicular body organization. Vacuole organization	vacuole organization	http://www.uniprot.org/uniprot/Q8LNU2
						Tc07v2_g002990	SH3 domain-binding protein 1, putative	Lipid binding protein bound strongly to phosphatidic acid, phosphatidylinositol-4-phosphate and phosphatidylinositol-4,5-bisphosphate. Binds actin in vitro. Involved in trafficking and modification of clathrin-coated vesicles.	lipid metabolism	http://www.uniprot.org/uniprot/Q9C865
						Tc07v2_g003720	Fatty acid desaturase 4, chloroplastic	Fatty acid desaturase involved in the production of chloroplast-specific phosphatidylglycerol molecular species containing 16:1(3E). Catalyzes the formation of a trans double bond introduced close to the carboxyl group of palmitic acid, which is specifically esterified to the sn-2 glyceryl carbon of phosphatidylglycerol.	lipid metabolism	http://www.uniprot.org/uniprot/Q9SZ42
						Tc08v2_g001070	Putative Early nodulin-like protein 2	Recent studies now highlight the importance of nodulin-like proteins for the transport of nutrients, solutes, amino acids or hormones and for major aspects of plant development. Interestingly, nodulin-like activities at the plant–microbe interface are also important for pathogens to enhance their fitness during host colonization	transport	https://academic.oup.com/pcp/article/55/3/469/1938279
						Tc08v2_g007790	Putative Cytochrome B5 isoform D	Membrane bound hemoprotein which function as an electron carrier for several membrane bound oxygenases, including fatty acid desaturases.	electron transfering	http://www.uniprot.org/uniprot/Q42342
						Tc09v2_g000060	Beta-amyrin 28-oxidase	encodes a β-amyrin 28-oxidase, which is suggested to modify β-amyrin into oleanolic acid, a precursor of an oleanane-type saponin (mainly ginsenoside Ro) in P. ginseng.	Monooxygenase. Saponin metabolism	https://www.ncbi.nlm.nih.gov/pubmed/24092881
						Tc09v2_g016320	Cytochrome P450 CYP73A100	Probable heme-thiolate monooxygenase	Monooxygenase.	http://www.uniprot.org/uniprot/H2DH22
						Tc10v2_g004940	3-ketoacyl-CoA synthase 19	This protein is involved in the pathway fatty acid biosynthesis, which is part of Lipid metabolism. A very-long-chain acyl-CoA + malonyl-CoA = CoA + a very-long-chain 3-oxoacyl-CoA + CO2	lipid metabolism	http://www.uniprot.org/uniprot/Q9LZ72
D exclusive genes	Cacao annotation	Function		Reference		D exclusive genes	Cacao annotation	Function	Category	Reference
Tc01v2_g014140	Phytoene synthase, chloroplastic	Catalyzes the reaction from prephytoene diphosphate to phytoene. This subpathway is part of the pathway phytoene biosynthesis, which is itself part of Carotenoid biosynthesis.	Carotenoid biosynthesis	http://www.uniprot.org/uniprot/P37271		Tc01v2_g000790	Regulator of Vps4 activity in the MVB pathway protein isoform 1	protein transport	transport	http://www.uniprot.org/uniprot/F4JNS8
Tc01v2_g027340	Cytochrome P450 709B2	Involved in stress response	Stress response	http://www.uniprot.org/uniprot/F4IK45		Tc01v2_g007510	Probable mannitol dehydrogenase	Oxidizes mannitol to mannose. Provides the initial step by which translocated mannitol is committed to central metabolism and, by regulating mannitol pool size, is important in regulating salt tolerance at the cellular level (By similarity).	stress response	http://www.uniprot.org/uniprot/P93257
Tc02v2_g008150	Redox responsive transcription factor 1, putative	Redox Responsive Transcription Factor1 (RRTF1) in Arabidopsis is rapidly and transiently upregulated by H2O2, as well as biotic- and abiotic-induced redox signals.	Stress response	https://www.sciencedirect.com/science/article/pii/S1674205215001793		Tc01v2_g014730	Uncharacterized protein	Uncharacterized protein	Uncharacterized protein
Tc04v2_g015360	Probable purine permease 4	purine nucleobase transport	transport	http://www.uniprot.org/uniprot/Q9SY29		Tc01v2_g016940	Uncharacterized protein isoform 2	Uncharacterized protein	Uncharacterized protein
Tc04v2_g024380	Beta-D-xylosidase 1	Involved in pectic arabinan modification in mucilage secretory cells. Acts also as a beta-D-xylosidase during the remodeling of xylans in vascular development.	xylose metabolism	http://www.uniprot.org/uniprot/Q9FGY1		Tc01v2_g023240	Uncharacterized protein isoform 1	Uncharacterized protein	Uncharacterized protein
Tc07v2_g005850	2-nonaprenyl-3-methyl-6-methoxy-1,4-benzoquinol hydroxylase	Oxygenase that introduces the hydroxyl group at carbon five of 2-nonaprenyl-3-methyl-6-methoxy-1,4-benzoquinol resulting in the formation of 2-nonaprenyl-3-methyl-5-hydroxy-6-methoxy-1,4-benzoquinol. Fe cation. De bacteria	hydroxylase	http://www.uniprot.org/uniprot/Q9I5R6		Tc01v2_g028200	Uncharacterized protein	Uncharacterized protein	Uncharacterized protein
Tc07v2_g014890	Uncharacterized protein					Tc02v2_g003520	Cyclin-B2-4	core cell cycle genes	cell cycle	http://www.arabidopsis.org/servlets/TairObject?type=locus&name=At1g76310
Tc08v2_g006020	Putative Transcription factor bHLH106	Encodes STC8 (salt tolerant callus 8)/bHLH106 (basic helix-loop-helix transcription factor bHLH106). Knockout lines are more sensitive to NaCl, KCl, LiCl, ABA, and low temperatures than the wild-type.	Stress response	https://www.arabidopsis.org/servlets/TairObject?type=locus&name=At2g41130		Tc03v2_g012670	Lipase/lipooxygenase	regulation of growth, response to cold, response to salt stress, response to water deprivation	stress response	https://www.arabidopsis.org/servlets/TairObject?name=At4g39730&type=locus
Tc08v2_g007400	Uncharacterized protein	AT1G27461.1				Tc03v2_g022320	Leucoanthocyanidin dioxygenase	ANS	flavonoid pathway
Tc09v2_g030250	Putative Spermidine coumaroyl-CoA acyltransferase	Spermidine coumaroyl-CoA acyltransferase that mediates the conversion of spermidine into dicoumaroyl-spermidine	secondary metabolism	http://www.genome.jp/dbget-bin/www_bget?ec:2.3.1.249		Tc04v2_g004750	Uncharacterized protein isoform 1	Uncharacterized protein	Uncharacterized protein
						Tc04v2_g017670	Putative Probable glutathione S-transferase	glutathione S-transferases (GST) as these are known to be auxin responsive as well as stress reactive.	stress response	http://www.uniprot.org/uniprot/Q9FG59
						Tc04v2_g023350	Peroxidase 5	Removal of H2O2, oxidation of toxic reductants, biosynthesis and degradation of lignin, suberization, auxin catabolism, response to environmental stresses such as wounding, pathogen attack and oxidative stress. These functions might be dependent on each isozyme/isoform in each plant tissue.	stress response	http://www.uniprot.org/uniprot/Q9M9Q9
						Tc04v2_g024120	Major allergen Pru av 1	response to biotic stimulus. Defense response	defense response	http://www.uniprot.org/uniprot/O50001
						Tc05v2_g002110	Putative Heme-binding-like protein At3g10130, chloroplastic	Influencia en algas la posicion del eyespot	oxidative stress chloroplast	https://www.sciencedirect.com/science/article/pii/S1674205214600502
						Tc05v2_g010880	Probable auxin efflux carrier component 1c	May act as a component of the auxin efflux carrier	hormone	http://www.uniprot.org/uniprot/Q67UL3
						Tc05v2_g020100	Probable S-sulfocysteine synthase, chloroplastic	S-sulfocysteine synthase that plays an important role in chloroplast function and are essential for light-dependent redox regulation within the chloroplast. Probably unable to interact with SAT and to form the decameric Cys synthase complex (CSC) and is therefore not an enzymatically true OASTL protein.	redox regulation chloroplast	http://www.uniprot.org/uniprot/O22682
						Tc06v2_g003160	Putative Zinc finger protein 1	Putative transcription factor.		http://www.uniprot.org/uniprot/Q9FKP8
						Tc06v2_g014200	Senescence-specific cysteine protease SAG12	Cysteine protease that may have a developmental senescence specific cell death function during apoptosis, heavy metal detoxification, and hypersensitive response.	stress response	http://www.uniprot.org/uniprot/Q9FJ47
						Tc06v2_g015850	Probable polyol transporter 4	Plasma membrane sugar-proton symporter.	transport	http://www.uniprot.org/uniprot/Q0WUU6
						Tc08v2_g003940	Uncharacterized protein
						Tc08v2_g004260	Calcium-dependent protein kinase 29	May play a role in signal transduction pathways that involve calcium as a second messenger.	second messenger signaling	http://www.uniprot.org/uniprot/Q8RWL2
						Tc10v2_g004290	Aquaporin TIP1-3	Potential aquaporin, which may facilitate the transport of water and small neutral solutes across cell membranes	transport	http://www.uniprot.org/uniprot/O82598
						Tc10v2_g014310	Trans-cinnamate 4-monooxygenase	C4H	flavonoid pathway

## Sheet: Table S5. Light network
Table S5. Light coexpression network.
SUID	Average Shortest PathLength	Betweenness Centrality	Closeness Centrality	Clustering Coefficient	Degree	Eccentricity	Is Single Node	Name	Annotation Cacao Genome V2	Symbol	Probable biological function	Neighborhood Connectivity	Number Of Directed Edges	Radiality	selected	Stress	Topological Coefficient
153734	1.84	0.503333	0.543478	0.0222222	10	3	false	Tc03v2_g002030	Leucoanthocyanidin reductase	LAR	Flavonoid biosynthesis	2.2	10	0.79	false	406	0.127273
153741	2.8	0	0.357143	0	1	4	false	Tc03v2_g013210	Protein EXORDIUM-like 3	EXOL3	Brassinoesteroids	10	1	0.55	false	0	0
153745	1.56	0.578333	0.641026	0.0727273	11	2	false	Tc03v2_g022320	Anthocyanidin synthase	ANS	Flavonoid biosynthesis	3.09091	11	0.86	false	416	0.131818
153749	2.52	0	0.396825	0	1	3	false	Tc03v2_g026310	Cytosine-specific methyltransferase	Q0WN75	Chromatin binding	11	1	0.62	true	0	0
153751	2.52	0	0.396825	0	1	3	false	Tc04v2_g015670	Receptor-like kinase TMK4	TMK4	Hormones	11	1	0.62	false	0	0
153737	2.16	0	0.462963	1	2	3	false	Tc04v2_g017080	Chalcone synthase 2	CHS	Flavonoid biosynthesis	10.5	2	0.71	false	0	0.552632
153742	2.8	0	0.357143	0	1	4	false	Tc04v2_g017190	Probable pectate lyase 15	PLY13	Cell wall	10	1	0.55	false	0	0
153747	2.8	0	0.357143	0	1	4	false	Tc04v2_g017810	Myosin-8	MYO8	Cell cycle	10	1	0.55	false	0	0
153735	2.8	0	0.357143	0	1	4	false	Tc04v2_g023570	UDP-glucuronic acid decarboxylase 2	UXS2	Carbohydrates metabolism	10	1	0.55	false	0	0
153753	2.52	0	0.396825	0	1	3	false	Tc05v2_g009590	Sucrose-phosphatase 2	SPP2	Carbohydrates metabolism	11	1	0.62	false	0	0
153746	2.8	0	0.357143	0	1	4	false	Tc06v2_g010980	Histone H4	H4	Chromatin remodeling	10	1	0.55	false	0	0
153744	2.8	0	0.357143	0	1	4	false	Tc06v2_g014980	Uncharacterized protein	Unknown	Unknown	10	1	0.55	false	0	0
153738	1.84	0.455	0.543478	0.0545455	11	3	false	Tc06v2_g017140	Anthocyanidin reductase	ANR	Flavonoid biosynthesis	2.27273	11	0.79	false	378	0.14876
153739	2.8	0	0.357143	0	1	4	false	Tc06v2_g017680	Nuclear transport factor 2	NTF2	Transport	11	1	0.55	false	0	0
153752	2.8	0	0.357143	0	1	4	false	Tc07v2_g008790	TPR repeat-containing thioredoxin TTL1	TTL1	Stress	11	1	0.55	false	0	0
153740	2.2	0	0.454545	1	2	3	false	Tc08v2_g010490	UDP-galactose transporter 1	UGAL1	Transport	11	2	0.7	false	0	0.611111
153759	2.52	0	0.396825	0	1	3	false	Tc08v2_g015430	NDR1/HIN1-like 25, putative	NHL25	Defense response	11	1	0.62	false	0	0
153754	2.8	0	0.357143	0	1	4	false	Tc09v2_g000820	Probable cyclic nucleotide-gated ion channel 14	CNG14	Calcium binding	11	1	0.55	false	0	0
153736	2.12	0.0933333	0.471698	0	2	3	false	Tc09v2_g003990	GATA transcription factor 12	GAT12	Light responsive genes	10.5	2	0.72	false	112	0.527778
153750	2.2	0	0.454545	1	2	3	false	Tc09v2_g007520	Acid phosphatase, putative isoform 1	ACP1	Mobilization phosphorous	11	2	0.7	false	0	0.611111
153743	2.8	0	0.357143	0	1	4	false	Tc09v2_g009540	Ovate family protein 8, putative	OFP8	Brassinoesteroids	10	1	0.55	false	0	0
153755	2.8	0	0.357143	0	1	4	false	Tc09v2_g009830	Putative Strigolactone esterase D14	D14	Hormones	11	1	0.55	false	0	0
153757	2.2	0	0.454545	1	2	3	false	Tc09v2_g013470	Putative Tetraketide alpha-pyrone reductase 1	TKPR1	Seed development	11	2	0.7	false	0	0.611111
153758	2.8	0	0.357143	0	1	4	false	Tc09v2_g022240	Putative Beta-xylosidase/alpha-L-arabinofuranosidase 2	XYL2	Cell wall	11	1	0.55	false	0	0
153748	2.8	0	0.357143	0	1	4	false	Tc09v2_g026910	Expansin-A4	EXPA4	Cell wall	11	1	0.55	false	0	0
153756	2.52	0	0.396825	0	1	3	false	Tc09v2_g028320	Mitogen-activated protein kinase 3	MPK3	Oxidative stress	11	1	0.62	false	0	0

## Sheet: Table S6. Dark network
Table S6. Dark coexpression network.
Closeness Centrality	Clustering Coefficient	Degree	Eccentricity	EdgeCount	Indegree	Is Single Node	Name	Annotation Cacao Genome V2	Symbol	Probable function	Neighborhood Connectivity	Number Of Directed Edges	Radiality	selected	Stress	Topological Coefficient
0.615385	0	10	3	10	0	false	Tc03v2_g002030	Leucoanthocyanidin Reductase	LAR	Flavonoid biosynthesis	2.5	10	0.84375	false	280	0.75
0.615385	0	10	3	10	0	false	Tc03v2_g022320	Anthocyanidin Synthase	ANS	Flavonoid biosynthesis	2.4	10	0.84375	false	322	0.7
0.457143	0	2	4	2	2	false	Tc03v2_g026230	Putative Geraniol 8-hydroxylase	CYP76B6	Secondary metabolism	10	2	0.703125	false	14	0.818182
0.457143	0	2	4	2	2	false	Tc05v2_g016390	Alcohol dehydrogenase-like 6	ADHL6	Oxidoreductases	10	2	0.703125	false	14	0.818182
0.457143	0	2	4	2	2	false	Tc06v2_g004880	Putative Beta-glucuronosyltransferase GlcAT14A	GLCAT14A	Cell elongation	10	2	0.703125	false	14	0.818182
0.390244	0	1	4	1	1	false	Tc06v2_g005520	O-fucosyltransferase family protein	POFUT1	O-fucosylation of protein substrates	10	1	0.609375	false	0	0
0.615385	0	10	3	10	0	false	Tc06v2_g017140	Anthocyanidin Reductase	ANR	Flavonoid biosynthesis	2.3	10	0.84375	false	384	0.65
0.551724	0	3	2	3	3	false	Tc07v2_g008790	TPR repeat-containing thioredoxin TTL1	TTL1	Stress	10	3	0.796875	false	78	0.692308
0.551724	0	3	2	3	3	false	Tc08v2_g010330	Aminoacylase-1	ACY1	Hydrolases	10	3	0.796875	false	78	0.692308
0.484848	0	2	4	2	2	false	Tc08v2_g015710	Monooxygenase, putative	MO1	Metabolic pathways	10	2	0.734375	false	26	0.75
0.390244	0	1	4	1	1	false	Tc09v2_g000840	UDP-N-acetylglucosamine (UAA) transporter family isoform 1	UAA	Transport	10	1	0.609375	false	0	0
0.484848	0	2	4	2	2	false	Tc09v2_g002830	NADP-dependent glyceraldehyde-3-phosphate dehydrogenase	GAPN	Oxidoreductases	10	2	0.734375	false	26	0.75
0.551724	0	3	2	3	3	false	Tc09v2_g003320	Golgin subfamily A member 4	GOGA4	Transport	10	3	0.796875	false	78	0.692308
0.390244	0	1	4	1	1	false	Tc09v2_g004780	Acyl-lipid (9-3)-desaturase	DES6	Fatty acid metabolism	10	1	0.609375	false	0	0
0.516129	0	2	3	2	2	false	Tc09v2_g024110	Alkaline/neutral invertase E, chloroplastic	INVE	Starch and sucrose metabolic process	10	2	0.765625	false	38	0.692308
0.551724	0	3	2	3	3	false	Tc09v2_g026760	Haloacid dehalogenase-like hydrolase superfamily protein	F4JU71	Hydrolases	10	3	0.796875	false	78	0.692308
0.551724	0	3	2	3	3	false	Tc09v2_g026910	Expansin-A4	EXPA4	Cell wall	10	3	0.796875	false	78	0.692308

## Sheet: Table S7. Over-represented TFs
Table S7. Over-represented transcription factors in DEGs
Locus ID in cacao	Symbol	Ortholog in Arabidopsis	E-value	Annotation
Tc02v2_t030930.1	RAV	AT1G13260.1	1e-158	related to ABI3/VP1 1
Tc01v2_t004840.1	HSF	AT4G36990.1	1e-100	heat shock factor 4			MYB family
Tc01v2_t021830.1	LBD	AT2G42430.1	3e-85	lateral organ boundaries-domain 16			bHLH family
Tc01v2_t027710.1	NAC	AT4G01550.1	2e-41	NAC domain containing protein 69			ERF family
Tc01v2_t029570.1	WRKY	AT4G01250.1	3e-96	WRKY family protein			WRKY family
Tc01v2_t034870.1	bHLH	AT2G42280.1	6e-68	bHLH family protein			NAC family
Tc02v2_t005310.1	bHLH	AT3G19860.1	1e-100	bHLH family protein
Tc02v2_t006120.1	GATA	AT5G66320.2	8e-67	GATA transcription factor 5
Tc02v2_t009400.1	LBD	AT3G49940.1	7e-62	LOB domain-containing protein 38
Tc02v2_t016800.1	NAC	AT5G13180.1	1e-104	NAC domain containing protein 83
Tc02v2_t017230.1	WRKY	AT5G13080.1	8e-60	WRKY DNA-binding protein 75
Tc02v2_t029510.1	NAC	AT1G69490.1	1e-120	NAC-like, activated by AP3/PI
Tc02v2_t030330.1	WRKY	AT5G15130.1	1e-78	WRKY DNA-binding protein 72
Tc03v2_t000680.1	bHLH	AT4G20970.1	2e-26	bHLH family protein
Tc03v2_t003110.1	NF-X1	AT1G10170.1	0	NF-X-like 1
Tc03v2_t014290.1	HSF	AT5G62020.1	1e-104	heat shock transcription factor B2A
Tc03v2_t016630.1	Nin-like	AT5G53040.1	1e-45	RWP-RK domain-containing protein
Tc03v2_t017510.1	NAC	AT4G35580.1	4e-99	NAC transcription factor-like 9
Tc03v2_t017920.1	NAC	AT1G33060.1	1e-143	NAC 014
Tc03v2_t022810.1	HSF	AT4G11660.1	1e-108	HSF family protein
Tc03v2_t024650.1	WRKY	AT4G11070.1	1e-73	WRKY family protein
Tc04v2_t002310.1	FAR1	AT4G38180.1	1e-116	FAR1-related sequence 5
Tc04v2_t006370.1	WRKY	AT5G15130.1	1e-121	WRKY DNA-binding protein 72
Tc04v2_t007250.1	NAC	AT5G61430.1	1e-132	NAC domain containing protein 100
Tc04v2_t007480.1	WRKY	AT2G03340.1	1e-149	WRKY DNA-binding protein 3
Tc04v2_t010980.1	LBD	AT3G02550.1	1e-117	LOB domain-containing protein 41
Tc04v2_t020120.1	bHLH	AT5G43650.1	1e-45	bHLH family protein
Tc04v2_t024560.1	bZIP	AT3G62420.1	2e-23	basic region/leucine zipper motif 53
Tc04v2_t024980.1	WRKY	AT5G49520.1	7e-68	WRKY DNA-binding protein 48
Tc05v2_t001270.1	Trihelix	AT5G01380.1	1e-72	Trihelix family protein
Tc05v2_t006760.1	Trihelix	AT3G10040.1	1e-123	sequence-specific DNA binding transcription factors
Tc05v2_t012900.1	HSF	AT2G41690.1	1e-76	heat shock transcription factor B3
Tc05v2_t016350.1	NAC	AT2G18060.1	8e-13	vascular related NAC-domain protein 1
Tc05v2_t021570.1	NAC	AT5G18270.1	1e-124	Arabidopsis NAC domain containing protein 87
Tc06v2_t007990.1	GATA	AT4G32890.1	1e-79	GATA transcription factor 9
Tc06v2_t012830.1	WRKY	AT4G18170.1	2e-80	WRKY DNA-binding protein 28
Tc06v2_t014030.1	Dof	AT2G34140.1	4e-66	Dof family protein
Tc06v2_t018520.1	WRKY	AT1G62300.1	1e-174	WRKY family protein
Tc07v2_t001270.1	NF-YB	AT4G14540.1	3e-72	nuclear factor Y, subunit B3
Tc07v2_t001980.1	GRAS	AT1G50600.1	0	scarecrow-like 5
Tc07v2_t006380.1	NAC	AT4G27410.2	1e-142	NAC family protein
Tc07v2_t011890.1	NAC	AT2G43000.1	1e-89	NAC domain containing protein 42
Tc07v2_t011900.1	NAC	AT3G12910.1	5e-94	NAC family protein
Tc08v2_t008290.1	bZIP	AT1G42990.1	2e-32	basic region/leucine zipper motif 60
Tc08v2_t010930.1	NAC	AT1G01720.1	1e-160	NAC family protein
Tc08v2_t012000.1	GRAS	AT1G21450.1	0	SCARECROW-like 1
Tc09v2_t000740.1	WRKY	AT4G31550.1	1e-152	WRKY DNA-binding protein 11
Tc09v2_t001450.1	WRKY	AT1G80840.1	2e-86	WRKY DNA-binding protein 40
Tc09v2_t003990.1	GATA	AT5G25830.1	2e-96	GATA transcription factor 12
Tc09v2_t026820.1	GRAS	AT1G07530.1	0	SCARECROW-like 14
Tc09v2_t026830.1	GRAS	AT1G07530.1	0	SCARECROW-like 14
Tc09v2_t030160.1	WRKY	AT2G38470.1	1e-123	WRKY DNA-binding protein 33
Tc10v2_t006380.1	NAC	AT2G18060.1	1e-15	vascular related NAC-domain protein 1
Tc10v2_t014330.1	WRKY	AT3G56400.1	4e-53	WRKY DNA-binding protein 70
Tc10v2_t006120.1	ARF	AT4G30080.1	0	auxin response factor 16
Tc01v2_t021610.1	ERF	AT3G23230.1	1e-46	ERF family protein
Tc01v2_t025510.1	ERF	AT3G16770.1	1e-42	ethylene-responsive element binding protein
Tc02v2_t030500.1	ERF	AT1G68550.1	6e-56	ERF family protein
Tc03v2_t012340.1	ERF	AT4G17500.1	3e-58	ethylene responsive element binding factor 1
Tc03v2_t012350.1	ERF	AT5G51190.1	2e-70	ERF family protein
Tc03v2_t012360.1	ERF	AT5G07580.1	7e-57	ERF family protein
Tc03v2_t014010.1	ERF	AT5G52020.1	5e-56	ERF family protein
Tc03v2_t020360.1	ERF	AT4G17500.1	4e-98	ethylene responsive element binding factor 1
Tc04v2_t020700.1	ERF	AT3G23240.1	2e-84	ethylene response factor 1
Tc06v2_t014640.1	ERF	AT3G23240.1	3e-41	ethylene response factor 1
Tc06v2_t015090.1	ERF	AT1G28360.1	1e-54	ERF domain protein 12
Tc07v2_t007820.1	ERF	AT3G15210.1	9e-45	ethylene responsive element binding factor 4
Tc07v2_t011970.1	ERF	AT1G71130.1	3e-38	ERF family protein
Tc08v2_t014040.1	ERF	AT1G71520.1	1e-49	ERF family protein
Tc08v2_t015040.1	ERF	AT2G33710.1	9e-37	ERF family protein
Tc09v2_t006410.1	ERF	AT5G21960.1	2e-38	ERF family protein
Tc09v2_t008940.1	ERF	AT5G11590.1	2e-66	ERF family protein
Tc01v2_t004430.1	G2-like	AT4G37180.1	6e-71	G2-like family protein
Tc02v2_t007690.1	G2-like	AT4G37180.1	6e-63	G2-like family protein
Tc06v2_t004040.1	G2-like	AT3G13040.1	1e-145	G2-like family protein
Tc06v2_t014940.1	HB-other	AT1G28420.1	0	homeobox-1
Tc02v2_t024500.1	HD-ZIP	AT2G01430.1	3e-87	homeobox-leucine zipper protein 17
Tc01v2_t006210.1	C2H2	AT5G67450.1	2e-52	zinc-finger protein 1
Tc01v2_t032350.1	C2H2	AT3G60580.1	6e-76	C2H2-like zinc finger protein
Tc02v2_t009420.1	C2H2	AT1G27730.1	2e-62	salt tolerance zinc finger
Tc02v2_t021030.1	C2H2	AT1G10480.1	4e-22	zinc finger protein 5
Tc03v2_t000300.1	C2H2	AT5G06650.1	5e-11	C2H2 family protein
Tc03v2_t009930.1	C2H2	AT3G48430.1	0	relative of early flowering 6
Tc05v2_t004020.1	C2H2	AT2G37430.1	5e-53	C2H2 family protein
Tc08v2_t001860.1	C2H2	AT3G50700.1	1e-150	indeterminate(ID)-domain 2
Tc08v2_t007630.1	C2H2	AT1G27730.1	3e-70	salt tolerance zinc finger
Tc09v2_t004320.1	C3H	AT2G19810.1	1e-125	C3H family protein
Tc09v2_t025090.1	C3H	AT5G58620.1	0	C3H family protein
Tc10v2_t004030.1	C2H2	AT2G37430.1	5e-43	C2H2 family protein
Tc01v2_t006850.1	MYB	AT3G49690.1	5e-93	myb domain protein 84
Tc01v2_t021530.1	MYB	AT3G23250.1	2e-86	myb domain protein 15
Tc01v2_t026630.1	MYB	AT2G47190.1	2e-84	myb domain protein 2
Tc02v2_t019680.1	MYB	AT1G68320.1	1e-97	myb domain protein 62
Tc03v2_t002680.1	MYB	AT1G68320.1	2e-79	myb domain protein 62
Tc04v2_t009300.1	MYB	AT5G16600.1	1e-112	myb domain protein 43
Tc04v2_t020830.1	MYB	AT3G23250.1	6e-92	myb domain protein 15
Tc04v2_t025250.1	MYB	AT3G06490.1	1e-100	myb domain protein 108
Tc05v2_t005830.1	MYB	AT5G57620.1	2e-78	myb domain protein 36
Tc05v2_t022690.1	MYB	AT1G09770.1	0	cell division cycle 5
Tc07v2_t002930.1	MYB	AT4G26930.1	9e-75	myb domain protein 97
Tc07v2_t005800.1	MYB	AT4G21440.1	1e-104	MYB-like 102
Tc08v2_t015500.1	MYB	AT1G22640.1	1e-102	myb domain protein 3
Tc09v2_t014240.1	MYB	AT5G57620.1	1e-107	myb domain protein 36
Tc09v2_t023330.1	MYB	AT5G04760.1	3e-65	MYB family protein
Tc01v2_t027790.1	MYB_related	AT2G46830.1	1e-124	circadian clock associated 1
Tc01v2_t029620.1	MYB_related	AT4G01280.2	1e-115	MYB_related family protein
Tc06v2_t016170.1	MYB_related	AT2G42150.1	3e-36	DNA-binding bromodomain-containing protein
Tc01v2_t005430.1	WRKY	AT4G24240.1	2e-95	WRKY DNA-binding protein 7
Tc01v2_t010940.1	NAC	AT5G09330.3	1e-104	NAC domain containing protein 82
Tc01v2_t011960.1	NAC	AT1G01720.1	1e-130	NAC family protein
Tc01v2_t013240.1	HSF	AT5G45710.1	3e-75	HSF family protein
Tc01v2_t016070.1	GRAS	AT5G48150.1	0	GRAS family protein
Tc01v2_t022100.1	WRKY	AT2G30590.1	1e-134	WRKY DNA-binding protein 21
Tc01v2_t026110.1	bZIP	AT3G62420.1	1e-65	basic region/leucine zipper motif 53
Tc01v2_t028480.1	LBD	AT1G07900.1	6e-44	LOB domain-containing protein 1
Tc01v2_t028950.1	WRKY	AT2G46400.1	5e-60	WRKY DNA-binding protein 46
Tc01v2_t032220.1	GRAS	AT4G00150.1	1e-156	GRAS family protein
Tc02v2_t003470.1	Nin-like	AT4G35270.1	0	Nin-like family protein
Tc02v2_t003860.1	NAC	AT2G17040.1	1e-129	NAC domain containing protein 36
Tc02v2_t024870.1	GRAS	AT2G01570.1	0	GRAS family protein
Tc03v2_t002520.1	LBD	AT3G02550.1	2e-74	LOB domain-containing protein 41
Tc03v2_t006270.1	WRKY	AT5G15130.1	4e-97	WRKY DNA-binding protein 72
Tc03v2_t007590.1	NAC	AT5G61430.1	1e-172	NAC domain containing protein 100
Tc03v2_t010890.1	WRKY	AT5G13080.1	2e-51	WRKY DNA-binding protein 75
Tc03v2_t016830.1	Dof	AT3G61850.4	2e-56	Dof family protein
Tc03v2_t019200.1	NAC	AT4G17980.1	1e-110	NAC domain containing protein 71
Tc04v2_t003410.1	TCP	AT3G27010.1	3e-92	TCP family protein
Tc04v2_t003640.1	NAC	AT5G13180.1	6e-49	NAC domain containing protein 83
Tc04v2_t009600.1	GRAS	AT3G03450.1	0	RGA-like 2
Tc05v2_t000440.1	WRKY	AT2G38470.1	1e-137	WRKY DNA-binding protein 33
Tc05v2_t015700.1	FAR1	AT3G59470.2	3e-75	FAR1 family protein
Tc05v2_t016030.1	NAC	AT2G18060.1	3e-13	vascular related NAC-domain protein 1
Tc05v2_t021590.1	NAC	AT3G04070.1	1e-129	NAC domain containing protein 47
Tc06v2_t003310.1	WRKY	AT1G80840.1	1e-106	WRKY DNA-binding protein 40
Tc06v2_t007050.1	Trihelix	AT3G24490.1	2e-79	Trihelix family protein
Tc06v2_t013450.1	HSF	AT4G18880.1	1e-144	heat shock transcription factor A4A
Tc06v2_t015160.1	SBP	AT2G33810.1	7e-50	squamosa promoter binding protein-like 3
Tc06v2_t019540.1	GRAS	AT4G17230.1	0	SCARECROW-like 13
Tc07v2_t004890.1	GRAS	AT5G48150.1	1e-179	GRAS family protein
Tc07v2_t006370.1	NAC	AT3G15510.1	1e-134	NAC domain containing protein 2
Tc08v2_t000500.1	bZIP	AT1G45249.1	1e-141	abscisic acid responsive elements-binding factor 2
Tc08v2_t005150.1	Nin-like	AT1G20640.2	0	Nin-like family protein
Tc08v2_t006630.1	bHLH	AT5G65640.1	2e-86	beta HLH protein 93
Tc08v2_t012280.1	NAC	AT4G10350.1	1e-161	NAC domain containing protein 70
Tc08v2_t015450.1	TCP	AT1G72010.1	9e-88	TCP family protein
Tc08v2_t016250.1	NAC	AT1G34190.1	1e-150	NAC domain containing protein 17
Tc09v2_t009280.1	CPP	AT4G29000.1	0	Tesmin/TSO1-like CXC domain-containing protein
Tc09v2_t020710.1	SRS	AT5G12330.1	9e-99	Lateral root primordium (LRP) protein-related
Tc09v2_t022050.1	FAR1	AT1G10240.1	0	FAR1-related sequence 11
Tc09v2_t023340.1	NAC	AT5G22380.1	4e-91	NAC domain containing protein 90
Tc09v2_t026790.1	GRAS	AT1G07530.1	0	SCARECROW-like 14
Tc10v2_t003920.1	bHLH	AT3G20640.1	4e-21	bHLH family protein
Tc10v2_t010580.1	FAR1	AT2G27110.2	0	FAR1-related sequence 3
Tc02v2_t016460.1	ARF	AT5G62000.3	0	auxin response factor 2
Tc05v2_t005280.1	ARF	AT4G30080.1	0	auxin response factor 16
Tc08v2_t003450.1	ARF	AT1G19850.1	0	ARF family protein
Tc08v2_t009760.1	ARF	AT1G77850.1	0	auxin response factor 17
Tc09v2_t016270.1	ARF	AT1G30330.2	0	auxin response factor 6
Tc10v2_t005400.1	AP2	AT2G28550.3	1e-113	related to AP2.7
Tc01v2_t008980.1	ERF	AT4G39780.1	2e-92	ERF family protein
Tc01v2_t021580.1	ERF	AT3G23240.1	1e-55	ethylene response factor 1
Tc03v2_t015920.1	ERF	AT4G27950.1	1e-83	cytokinin response factor 4
Tc05v2_t000590.1	ERF	AT2G40340.1	5e-41	ERF family protein
Tc07v2_t002530.1	ERF	AT1G50640.1	5e-59	ethylene responsive element binding factor 3
Tc08v2_t010320.1	ERF	AT1G21910.1	8e-51	ERF family protein
Tc10v2_t006840.1	ERF	AT2G40340.1	5e-46	ERF family protein
Tc10v2_t006860.1	ERF	AT2G40340.1	5e-46	ERF family protein
Tc04v2_t014190.1	DBB	AT2G31380.1	1e-103	salt tolerance homologue
Tc07v2_t010570.1	DBB	AT1G78600.1	1e-102	light-regulated zinc finger protein 1
Tc01v2_t024330.1	CO-like	AT2G47890.1	1e-102	B-box type zinc finger protein with CCT domain
Tc09v2_t000990.1	CO-like	AT5G24930.1	1e-156	CONSTANS-like 4
Tc09v2_t014010.1	CO-like	AT5G57660.1	1e-136	CONSTANS-like 5
Tc01v2_t014130.1	G2-like	AT1G14600.1	4e-30	G2-like family protein
Tc02v2_t030880.1	G2-like	AT1G25550.1	1e-115	G2-like family protein
Tc05v2_t022530.1	G2-like	AT5G29000.2	1e-99	G2-like family protein
Tc08v2_t006480.1	MIKC_MADS	AT3G57230.1	1e-118	AGAMOUS-like 16
Tc01v2_t024490.1	HB-other	AT4G02560.2	0	HB-other family protein
Tc03v2_t020530.1	HD-ZIP	AT4G16780.1	1e-123	homeobox protein 2
Tc01v2_t006890.1	HD-ZIP	AT4G37790.1	1e-115	HD-ZIP family protein
Tc06v2_t000140.1	HD-ZIP	AT2G34710.1	0	HD-ZIP family protein
Tc03v2_t013940.1	C3H	AT4G25440.1	0	zinc finger WD40 repeat protein 1
Tc05v2_t004010.1	C2H2	AT2G37430.1	2e-44	C2H2 family protein
Tc05v2_t006070.1	C2H2	AT2G28200.1	4e-62	C2H2 family protein
Tc05v2_t014390.1	C3H	AT5G06770.1	4e-71	C3H family protein
Tc09v2_t008320.1	C3H	AT4G29190.1	1e-159	C3H family protein
Tc09v2_t023820.1	C2H2	AT1G08290.1	1e-132	WIP domain protein 3
Tc09v2_t024900.1	C2H2	AT5G22890.1	1e-114	C2H2 family protein
Tc09v2_t025510.1	C2H2	AT2G29660.1	1e-123	C2H2 family protein
Tc09v2_t027520.1	C2H2	AT5G59820.1	4e-43	C2H2 family protein
Tc10v2_t001340.1	C3H	AT2G40140.2	0	C3H family protein
Tc01v2_t008620.1	MYB	AT1G34670.1	1e-105	myb domain protein 93
Tc03v2_t007280.1	MYB	AT5G62470.2	1e-119	myb domain protein 96
Tc04v2_t009950.1	MYB	AT4G09460.1	2e-80	myb domain protein 6
Tc05v2_t003450.1	MYB	AT5G02320.2	1e-168	myb domain protein 3r-5
Tc06v2_t009790.1	MYB	AT5G40330.1	2e-56	myb domain protein 23
Tc08v2_t001060.1	MYB	AT3G50060.1	1e-59	myb domain protein 77
Tc09v2_t004330.1	MYB	AT3G49690.1	4e-76	myb domain protein 84
Tc09v2_t008310.1	MYB	AT2G36890.1	1e-73	MYB family protein
Tc10v2_t002350.1	MYB	AT3G55730.1	1e-112	myb domain protein 109
Tc04v2_t023050.1	MYB_related	AT3G21430.2	0	DNA binding
Tc01v2_t001840.1	NAC	AT2G18060.1	1e-169	vascular related NAC-domain protein 1
Tc01v2_t003440.1	GRAS	AT4G36710.1	1e-170	GRAS family protein
Tc01v2_t005150.1	bHLH	AT4G36930.1	2e-58	bHLH family protein
Tc01v2_t006130.1	LBD	AT3G49940.1	1e-93	LOB domain-containing protein 38
Tc01v2_t006350.1	GRAS	AT4G37650.1	0	GRAS family protein
Tc01v2_t006670.1	bZIP	AT3G49760.1	5e-47	basic leucine-zipper 5
Tc01v2_t009450.1	bZIP	AT5G65210.2	0	bZIP family protein
Tc01v2_t016060.1	WRKY	AT2G04880.2	1e-101	zinc-dependent activator protein-1
Tc01v2_t017530.1	FAR1	AT4G12850.1	2e-75	FAR1 family protein
Tc01v2_t021940.1	bHLH	AT4G16430.1	0	bHLH family protein
Tc01v2_t026220.1	WRKY	AT4G01250.1	5e-38	WRKY family protein
Tc01v2_t027010.1	SBP	AT2G47070.1	0	squamosa promoter binding protein-like 1
Tc01v2_t027240.1	WRKY	AT4G01720.1	1e-108	WRKY family protein
Tc01v2_t028400.1	Dof	AT3G61850.4	6e-84	Dof family protein
Tc01v2_t034550.1	NF-YA	AT5G12840.2	2e-48	nuclear factor Y, subunit A1
Tc02v2_t001190.1	WRKY	AT4G23810.1	3e-28	WRKY family protein
Tc02v2_t006780.1	bHLH	AT4G34530.1	4e-66	cryptochrome-interacting basic-helix-loop-helix 1
Tc02v2_t008240.1	bZIP	AT4G34000.1	1e-130	abscisic acid responsive elements-binding factor 3
Tc02v2_t010570.1	GATA	AT1G51600.2	6e-83	ZIM-LIKE 2
Tc02v2_t013820.1	bHLH	AT5G54680.1	3e-96	bHLH family protein
Tc02v2_t015490.1	SBP	AT1G53160.1	1e-47	squamosa promoter binding protein-like 4
Tc02v2_t015940.1	VOZ	AT1G28520.2	1e-179	vascular plant one zinc finger protein
Tc02v2_t017410.1	CAMTA	AT1G67310.1	0	Calmodulin-binding transcription activator protein with CG-1 and Ankyrin domains
Tc02v2_t023710.1	Trihelix	AT1G13450.1	0	Trihelix family protein
Tc02v2_t030370.1	Whirly	AT1G14410.1	1e-139	ssDNA-binding transcriptional regulator
Tc03v2_t002580.1	NAC	AT3G18400.1	1e-129	NAC domain containing protein 58
Tc03v2_t009390.1	NF-YB	AT5G23090.2	1e-95	nuclear factor Y, subunit B13
Tc03v2_t010420.1	Trihelix	AT5G63420.1	0	Trihelix family protein
Tc03v2_t017750.1	Trihelix	AT1G33240.1	3e-83	GT-2-like 1
Tc03v2_t018930.1	bHLH	AT1G32640.1	0	bHLH family protein
Tc03v2_t021230.1	WRKY	AT2G30590.1	7e-54	WRKY DNA-binding protein 21
Tc03v2_t022270.1	bHLH	AT1G12540.1	5e-45	bHLH family protein
Tc04v2_t005190.1	GRAS	AT3G54220.1	0	GRAS family protein
Tc04v2_t009800.1	bHLH	AT5G37800.1	8e-70	RHD SIX-LIKE 1
Tc04v2_t013970.1	GRAS	AT4G37650.1	1e-148	GRAS family protein
Tc04v2_t014630.1	bHLH	AT1G05805.1	1e-102	bHLH family protein
Tc04v2_t015800.1	HSF	AT4G13980.1	0	HSF family protein
Tc04v2_t018250.1	NF-YC	AT1G08970.3	9e-88	nuclear factor Y, subunit C9
Tc04v2_t019360.1	CPP	AT3G22780.1	0	Tesmin/TSO1-like CXC domain-containing protein
Tc04v2_t022440.1	SBP	AT5G18830.1	0	squamosa promoter binding protein-like 7
Tc05v2_t004690.1	NF-YB	AT2G37060.1	3e-90	nuclear factor Y, subunit B8
Tc05v2_t010730.1	bZIP	AT2G40950.1	0	bZIP family protein
Tc05v2_t013980.1	bHLH	AT2G42280.1	1e-118	bHLH family protein
Tc05v2_t018600.1	Dof	AT5G39660.1	1e-75	cycling DOF factor 2
Tc05v2_t023510.1	bZIP	AT5G28770.2	3e-84	bZIP family protein
Tc05v2_t023880.1	CPP	AT4G14770.1	1e-111	TESMIN/TSO1-like CXC 2
Tc05v2_t026570.1	GATA	AT3G06740.1	4e-33	GATA transcription factor 15
Tc06v2_t002500.1	FAR1	AT1G80010.1	0	FAR1-related sequence 8
Tc06v2_t004920.1	GATA	AT1G51600.2	1e-132	ZIM-LIKE 2
Tc06v2_t008830.1	Dof	AT1G51700.1	2e-46	DOF zinc finger protein 1
Tc07v2_t004770.1	bHLH	AT5G54680.1	1e-114	bHLH family protein
Tc07v2_t011740.1	GeBP	AT1G61730.1	1e-51	DNA-binding storekeeper protein-related transcriptional regulator
Tc07v2_t012370.1	NAC	AT1G56010.2	1e-128	NAC domain containing protein 1
Tc08v2_t000450.1	bHLH	AT5G67060.1	2e-50	bHLH family protein
Tc08v2_t001740.1	NAC	AT1G71930.1	1e-08	vascular related NAC-domain protein 7
Tc08v2_t001760.1	BES1	AT1G75080.2	1e-147	BES1 family protein
Tc08v2_t002670.1	bZIP	AT1G75390.1	3e-61	basic leucine-zipper 44
Tc08v2_t006020.1	bHLH	AT1G68810.1	2e-30	bHLH family protein
Tc08v2_t009660.1	bZIP	AT1G77920.1	1e-170	bZIP family protein
Tc08v2_t013040.1	bZIP	AT1G43700.1	2e-97	VIRE2-interacting protein 1
Tc09v2_t007510.1	HSF	AT2G26150.1	1e-84	heat shock transcription factor A2
Tc09v2_t018880.1	bHLH	AT2G42280.1	2e-78	bHLH family protein
Tc09v2_t021760.1	LBD	AT2G28500.1	3e-82	LOB domain-containing protein 11
Tc09v2_t023000.1	E2F/DP	AT5G22220.2	1e-172	E2F transcription factor 1
Tc10v2_t000180.1	bZIP	AT2G16770.1	2e-57	bZIP family protein
Tc10v2_t000230.1	bHLH	AT2G31210.1	1e-117	bHLH family protein
Tc10v2_t001120.1	Trihelix	AT5G05550.1	2e-75	sequence-specific DNA binding transcription factors
Tc10v2_t001180.1	bHLH	AT2G40200.1	4e-57	bHLH family protein
Tc10v2_t002980.1	GRAS	AT1G07530.1	0	SCARECROW-like 14
TcUnv2_t001220.1	Trihelix	AT1G76880.1	1e-153	Trihelix family protein
Tc03v2_t011460.1	ARF	AT5G62000.3	0	auxin response factor 2
Tc09v2_t006380.1	ARF	AT5G20730.2	0	ARF family protein
Tc01v2_t027740.1	B3	AT2G46870.1	1e-86	B3 family protein
Tc02v2_t007450.1	B3	AT3G18990.1	1e-86	B3 family protein
Tc08v2_t001260.1	B3	AT4G33280.1	1e-89	B3 family protein
Tc08v2_t007140.1	AP2	AT4G37750.1	1e-161	AP2 family protein
Tc09v2_t028270.1	AP2	AT2G28550.3	1e-152	related to AP2.7
Tc01v2_t005320.1	ERF	AT5G67190.1	6e-68	DREB and EAR motif protein 2
Tc01v2_t010090.1	ERF	AT5G64750.1	2e-45	ERF family protein
Tc01v2_t021590.1	ERF	AT3G23240.1	5e-71	ethylene response factor 1
Tc02v2_t008150.1	ERF	AT4G34410.1	2e-40	redox responsive transcription factor 1
Tc03v2_t011610.1	ERF	AT5G61890.1	5e-54	ERF family protein
Tc03v2_t014000.1	ERF	AT5G51990.1	6e-84	C-repeat-binding factor 4
Tc03v2_t024410.1	ERF	AT4G23750.1	8e-71	cytokinin response factor 2
Tc04v2_t004130.1	ERF	AT5G61890.1	7e-40	ERF family protein
Tc04v2_t016540.1	ERF	AT4G13620.1	7e-85	ERF family protein
Tc04v2_t023020.1	ERF	AT5G18560.1	1e-67	ERF family protein
Tc05v2_t022800.1	ERF	AT3G23240.1	6e-72	ethylene response factor 1
Tc06v2_t010530.1	ERF	AT1G53910.1	1e-97	related to AP2 12
Tc08v2_t000250.1	ERF	AT1G46768.1	9e-56	related to AP2 1
Tc08v2_t002910.1	ERF	AT1G75490.1	5e-57	ERF family protein
Tc01v2_t016700.1	CO-like	AT3G07650.2	1e-148	CONSTANS-like 9
Tc02v2_t016710.1	CO-like	AT2G33500.1	1e-124	B-box type zinc finger protein with CCT domain
Tc04v2_t003760.1	CO-like	AT2G33500.1	6e-76	B-box type zinc finger protein with CCT domain
Tc02v2_t025470.1	ARR-B	AT4G16110.1	1e-122	response regulator 2
Tc01v2_t014820.1	G2-like	AT1G79430.2	2e-69	G2-like family protein
Tc02v2_t025920.1	G2-like	AT1G14600.1	1e-35	G2-like family protein
Tc04v2_t016630.1	G2-like	AT4G13640.2	1e-146	G2-like family protein
Tc05v2_t010780.1	G2-like	AT3G10760.1	1e-104	G2-like family protein
Tc05v2_t014310.1	G2-like	AT5G06800.1	1e-81	G2-like family protein
Tc06v2_t020190.1	G2-like	AT3G24120.1	9e-63	G2-like family protein
Tc09v2_t026640.1	G2-like	AT3G46640.2	1e-94	G2-like family protein
Tc05v2_t012830.1	MIKC_MADS	AT3G57390.1	2e-70	AGAMOUS-like 18
Tc04v2_t010490.1	M-type_MADS	AT4G22950.1	5e-13	AGAMOUS-like 19
Tc03v2_t022130.1	GRF	AT4G37740.1	2e-36	growth-regulating factor 2
Tc01v2_t017040.1	HB-other	AT4G12750.1	0	Homeodomain-like transcriptional regulator
Tc09v2_t020750.1	HB-other	AT4G03250.1	4e-95	HB-other family protein
Tc09v2_t022680.1	TALE	AT2G35940.1	1e-144	BEL1-like homeodomain 1
Tc01v2_t003790.1	TALE	AT4G36870.2	0	BEL1-like homeodomain 2
Tc04v2_t000610.1	HD-ZIP	AT3G01470.1	1e-115	homeobox 1
Tc08v2_t008620.1	HD-ZIP	AT4G40060.1	2e-58	homeobox protein 16
Tc03v2_t006060.1	HD-ZIP	AT3G01470.1	9e-48	homeobox 1
Tc03v2_t017110.1	HD-ZIP	AT2G46680.1	3e-48	homeobox 7
Tc08v2_t006970.1	HD-ZIP	AT4G37790.1	2e-87	HD-ZIP family protein
Tc01v2_t028150.1	HD-ZIP	AT2G46680.1	2e-81	homeobox 7
Tc07v2_t008000.1	HD-ZIP	AT5G53980.1	1e-44	homeobox protein 52
Tc03v2_t022410.1	TALE	AT1G62990.1	1e-176	KNOTTED-like homeobox of Arabidopsis thaliana 7
Tc09v2_t012170.1	TALE	AT5G25220.2	1e-162	KNOTTED1-like homeobox gene 3
Tc03v2_t014240.1	HD-ZIP	AT4G00730.1	0	HD-ZIP family protein
Tc02v2_t009090.1	HB-PHD	AT3G19510.1	1e-148	Homeodomain-like protein with RING/FYVE/PHD-type zinc finger domain
Tc01v2_t001780.1	C3H	AT4G02560.2	1e-05	HB-other family protein
Tc01v2_t003400.1	C2H2	AT5G66730.1	0	C2H2-like zinc finger protein
Tc01v2_t015430.1	C3H	AT1G04990.2	1e-139	C3H family protein
Tc02v2_t015550.1	C3H	AT1G03790.1	2e-88	C3H family protein
Tc02v2_t025630.1	C3H	AT2G33835.1	0.0008	C3H family protein
Tc05v2_t002960.1	C2H2	AT3G53820.1	1e-24	C2H2 family protein
Tc06v2_t012220.1	C2H2	AT3G53820.1	0.0006	C2H2 family protein
Tc06v2_t015530.1	LSD	AT4G21610.1	7e-44	lsd one like 2
Tc09v2_t007650.1	C3H	AT1G66810.1	2e-05	C3H family protein
Tc09v2_t010520.1	C3H	AT3G19360.1	1e-105	C3H family protein
Tc09v2_t024930.1	C2H2	AT2G28200.1	3e-78	C2H2 family protein
Tc02v2_t008780.1	MYB	AT4G37260.1	1e-75	myb domain protein 73
Tc02v2_t024360.1	MYB	AT4G38620.1	2e-79	myb domain protein 4
Tc03v2_t003700.1	MYB	AT1G22640.1	4e-78	myb domain protein 3
Tc03v2_t013150.1	MYB	AT4G22680.1	1e-90	myb domain protein 85
Tc03v2_t020640.1	MYB	AT5G14750.1	4e-55	myb domain protein 66
Tc04v2_t000830.1	MYB	AT5G14750.1	7e-80	myb domain protein 66
Tc04v2_t002220.1	MYB	AT5G14340.1	4e-94	myb domain protein 40
Tc05v2_t002210.1	MYB	AT3G09230.1	1e-111	myb domain protein 1
Tc05v2_t018630.1	MYB	AT5G17800.1	3e-75	myb domain protein 56
Tc05v2_t020740.1	MYB	AT3G13540.1	3e-84	myb domain protein 5
Tc07v2_t015240.1	MYB	AT3G12720.1	4e-89	myb domain protein 67
Tc08v2_t007020.1	MYB	AT5G65790.1	8e-86	myb domain protein 68
Tc10v2_t010610.1	MYB	AT3G11450.1	0	DnaJ domain ;Myb-like DNA-binding domain
Tc01v2_t003050.1	MYB_related	AT1G75250.2	9e-30	RAD-like 6
Tc03v2_t006510.1	MYB_related	AT1G19000.1	6e-69	MYB_related family protein
Tc03v2_t020580.1	MYB_related	AT5G47390.1	1e-134	MYB_related family protein
Tc06v2_t008160.1	MYB_related	AT3G16350.1	1e-122	MYB_related family protein
Tc06v2_t018150.1	MYB_related	AT2G46410.1	4e-18	MYB_related family protein
Tc01v2_t001550.1	bHLH	AT3G19860.1	6e-78	bHLH family protein
Tc01v2_t002420.1	bZIP	AT1G75390.1	3e-43	basic leucine-zipper 44
Tc01v2_t003460.1	bZIP	AT4G36730.1	1e-96	G-box binding factor 1
Tc01v2_t003590.1	BES1	AT1G75080.2	1e-110	BES1 family protein
Tc01v2_t008170.1	bHLH	AT1G72210.1	2e-81	bHLH family protein
Tc01v2_t010350.1	Trihelix	AT1G76880.1	1e-136	Trihelix family protein
Tc01v2_t013850.1	Nin-like	AT4G24020.1	4e-11	NIN like protein 7
Tc01v2_t014590.1	FAR1	AT4G15090.1	0	FAR1 family protein
Tc01v2_t014600.1	FAR1	AT2G32250.2	0	FAR1-related sequence 2
Tc01v2_t018010.1	bHLH	AT3G07340.1	1e-130	bHLH family protein
Tc01v2_t025750.1	GATA	AT3G06740.1	1e-29	GATA transcription factor 15
Tc01v2_t027700.1	NAC	AT4G01550.1	3e-38	NAC domain containing protein 69
Tc01v2_t027720.1	NAC	AT4G17980.1	3e-30	NAC domain containing protein 71
Tc01v2_t027980.1	NAC	AT2G46770.1	1e-149	NAC family protein
Tc01v2_t029180.1	bZIP	AT2G46270.1	1e-128	G-box binding factor 3
Tc01v2_t031630.1	LBD	AT4G00210.1	1e-76	LOB domain-containing protein 31
Tc02v2_t001990.1	TCP	AT1G58100.1	8e-93	TCP family protein
Tc02v2_t006490.1	bZIP	AT1G75390.1	6e-57	basic leucine-zipper 44
Tc02v2_t011510.1	CAMTA	AT5G64220.2	0	Calmodulin-binding transcription activator protein with CG-1 and Ankyrin domains
Tc02v2_t013930.1	bHLH	AT3G22100.1	1e-29	bHLH family protein
Tc02v2_t016400.1	Trihelix	AT2G33550.1	1e-124	Trihelix family protein
Tc02v2_t026550.1	HSF	AT1G67970.1	1e-116	heat shock transcription factor A8
Tc02v2_t027510.1	bZIP	AT3G30530.1	9e-48	basic leucine-zipper 42
Tc02v2_t029160.1	WRKY	AT2G03340.1	0	WRKY DNA-binding protein 3
Tc03v2_t000210.1	E2F/DP	AT3G48160.2	1e-150	DP-E2F-like 1
Tc03v2_t005600.1	bHLH	AT5G62610.1	1e-97	bHLH family protein
Tc03v2_t010860.1	SBP	AT5G50670.1	1e-74	SBP family protein
Tc03v2_t015150.1	GRAS	AT5G52510.1	0	SCARECROW-like 8
Tc03v2_t018670.1	Dof	AT4G24060.1	1e-72	Dof family protein
Tc03v2_t025340.1	Nin-like	AT4G24020.1	0	NIN like protein 7
Tc04v2_t006610.1	bHLH	AT3G28857.1	6e-46	bHLH family protein
Tc04v2_t009160.1	bZIP	AT3G30530.1	7e-60	basic leucine-zipper 42
Tc04v2_t014110.1	bZIP	AT1G06070.1	1e-164	bZIP family protein
Tc04v2_t014370.1	FAR1	AT2G43280.1	1e-114	FAR1 family protein
Tc04v2_t022120.1	FAR1	AT3G06250.1	0	FAR1-related sequence 7
Tc04v2_t024230.1	GATA	AT3G06740.1	2e-56	GATA transcription factor 15
Tc04v2_t024410.1	CAMTA	AT4G16150.1	0	calmodulin binding;transcription regulators
Tc04v2_t025520.1	CAMTA	AT5G09410.2	0	ethylene induced calmodulin binding protein
Tc04v2_t025650.1	SBP	AT3G60030.1	0	squamosa promoter-binding protein-like 12
Tc05v2_t004540.1	WRKY	AT2G37260.1	1e-124	WRKY family protein
Tc05v2_t004930.1	S1Fa-like	AT2G37120.1	4e-16	S1FA-like DNA-binding protein
Tc05v2_t005470.1	TCP	AT2G37000.1	2e-46	TCP family protein
Tc05v2_t009120.1	Dof	AT3G52440.1	5e-52	Dof family protein
Tc05v2_t009230.1	NF-YA	AT5G06510.2	1e-68	nuclear factor Y, subunit A10
Tc06v2_t002490.1	FAR1	AT1G52520.1	0	FAR1-related sequence 6
Tc06v2_t009600.1	NF-YA	AT1G72830.1	1e-92	nuclear factor Y, subunit A3
Tc06v2_t011160.1	LBD	AT1G31320.1	3e-74	LOB domain-containing protein 4
Tc06v2_t011210.1	NAC	AT2G43000.1	5e-91	NAC domain containing protein 42
Tc06v2_t013660.1	WRKY	AT1G29280.1	1e-90	WRKY DNA-binding protein 65
Tc06v2_t014750.1	VOZ	AT1G28520.2	0	vascular plant one zinc finger protein
Tc06v2_t014880.1	NAC	AT4G28500.1	1e-126	NAC domain containing protein 73
Tc06v2_t017220.1	bHLH	AT5G54680.1	4e-92	bHLH family protein
Tc07v2_t002000.1	WRKY	AT4G26640.2	0	WRKY family protein
Tc07v2_t008460.1	TCP	AT3G15030.2	1e-116	TCP family protein
Tc07v2_t009860.1	BES1	AT1G78700.1	1e-147	BES1/BZR1 homolog 4
Tc08v2_t000150.1	WRKY	AT4G24240.1	1e-122	WRKY DNA-binding protein 7
Tc08v2_t003240.1	BBR-BPC	AT5G42520.1	1e-159	basic pentacysteine 6
Tc08v2_t008280.1	SBP	AT1G20980.1	0	squamosa promoter binding protein-like 14
Tc08v2_t013150.1	Trihelix	AT1G76880.1	0	Trihelix family protein
Tc09v2_t002010.1	FAR1	AT1G52520.1	0	FAR1-related sequence 6
Tc09v2_t003640.1	CPP	AT4G29000.1	1e-156	Tesmin/TSO1-like CXC domain-containing protein
Tc09v2_t006090.1	bHLH	AT5G58010.1	4e-60	LJRHL1-like 3
Tc09v2_t007140.1	NF-YA	AT1G72830.1	6e-49	nuclear factor Y, subunit A3
Tc09v2_t012870.1	bZIP	AT5G11260.1	1e-67	bZIP family protein
Tc09v2_t018680.1	EIL	AT1G73730.1	0	ETHYLENE-INSENSITIVE3-like 3
Tc09v2_t019090.1	Trihelix	AT1G21200.1	1e-93	sequence-specific DNA binding transcription factors
Tc09v2_t019450.1	bHLH	AT3G56970.1	6e-56	bHLH family protein
Tc09v2_t020180.1	GRAS	AT1G50420.1	0	scarecrow-like 3
Tc09v2_t023100.1	NAC	AT5G22290.1	1e-101	NAC domain containing protein 89
Tc09v2_t024960.1	bHLH	AT2G28160.1	1e-111	FER-like regulator of iron uptake
Tc09v2_t028440.1	EIL	AT3G20770.1	0	EIL family protein
Tc09v2_t028530.1	bZIP	AT3G56850.1	2e-60	ABA-responsive element binding protein 3
Tc09v2_t029740.1	GRAS	AT3G03450.1	7e-24	RGA-like 2
Tc09v2_t030550.1	bZIP	AT2G40620.1	1e-106	bZIP family protein
Tc10v2_t005460.1	NF-YB	AT2G37060.1	3e-84	nuclear factor Y, subunit B8
Tc10v2_t005560.1	LBD	AT1G07900.1	2e-75	LOB domain-containing protein 1
Tc10v2_t006130.1	GATA	AT3G54810.2	2e-72	GATA family protein
Tc10v2_t010530.1	bZIP	AT3G56850.1	6e-98	ABA-responsive element binding protein 3
Tc01v2_t013970.1	ARF	AT5G37020.1	0	auxin response factor 8
Tc04v2_t004670.1	ARF	AT5G37020.1	0	auxin response factor 8
Tc09v2_t028790.1	ARF	AT2G28350.1	0	auxin response factor 10
Tc01v2_t004730.1	B3	AT3G19184.1	1e-34	B3 family protein
Tc02v2_t008000.1	B3	AT3G19184.1	7e-86	B3 family protein
Tc04v2_t012200.1	B3	AT4G32010.1	0	HSI2-like 1
Tc06v2_t016380.1	B3	AT4G32010.1	1e-167	HSI2-like 1
Tc09v2_t030580.1	B3	AT2G30470.1	0	high-level expression of sugar-inducible gene 2
Tc01v2_t005290.1	AP2	AT4G36920.1	1e-139	AP2 family protein
Tc05v2_t004650.1	AP2	AT2G28550.3	1e-116	related to AP2.7
Tc01v2_t029120.1	ERF	AT3G61630.1	1e-58	cytokinin response factor 6
Tc02v2_t015570.1	ERF	AT5G44210.1	9e-56	erf domain protein 9
Tc04v2_t004280.1	ERF	AT5G13910.1	1e-59	ERF family protein
Tc04v2_t020680.1	ERF	AT3G23230.1	5e-46	ERF family protein
Tc09v2_t001630.1	ERF	AT5G25190.1	2e-82	ERF family protein
Tc09v2_t030660.1	ERF	AT4G27950.1	4e-44	cytokinin response factor 4
Tc08v2_t003060.1	DBB	AT1G75540.1	1e-99	salt tolerance homolog2
Tc02v2_t020200.1	CO-like	AT1G25440.1	1e-108	B-box type zinc finger protein with CCT domain
Tc04v2_t009270.1	CO-like	AT3G02380.1	1e-157	CONSTANS-like 2
Tc01v2_t021000.1	G2-like	AT4G28610.1	1e-121	phosphate starvation response 1
Tc02v2_t029670.1	G2-like	AT1G69580.2	2e-89	G2-like family protein
Tc03v2_t026340.1	G2-like	AT5G45580.1	3e-85	G2-like family protein
Tc08v2_t001290.1	G2-like	AT5G42630.1	1e-76	G2-like family protein
Tc01v2_t007370.1	MIKC_MADS	AT4G37940.1	1e-94	AGAMOUS-like 21
Tc08v2_t007170.1	GRF	AT2G22840.1	1e-123	growth-regulating factor 1
Tc02v2_t015780.1	HB-other	AT5G44180.1	0	Homeodomain-like transcriptional regulator
Tc05v2_t018620.1	WOX	AT3G03660.1	7e-84	WUSCHEL related homeobox 11
Tc01v2_t000410.1	WOX	AT4G35550.1	1e-118	WUSCHEL related homeobox 13
Tc02v2_t006380.1	TALE	AT4G34610.2	1e-163	BEL1-like homeodomain 6
Tc08v2_t002780.1	TALE	AT1G75410.2	1e-127	BEL1-like homeodomain 3
Tc05v2_t009050.1	TALE	AT2G35940.1	0	BEL1-like homeodomain 1
Tc03v2_t023730.1	TALE	AT5G41410.1	1e-154	TALE family protein
Tc01v2_t008230.1	HD-ZIP	AT2G22430.1	3e-82	homeobox protein 6
Tc01v2_t033060.1	HD-ZIP	AT3G60390.1	1e-121	homeobox-leucine zipper protein 3
Tc01v2_t003480.1	HD-ZIP	AT4G36740.1	6e-79	homeobox protein 40
Tc08v2_t006960.1	TALE	AT4G08150.1	1e-158	KNOTTED-like from Arabidopsis thaliana
Tc05v2_t026860.1	TALE	AT1G23380.1	4e-89	KNOTTED1-like homeobox gene 6
Tc09v2_t001720.1	TALE	AT5G25220.1	0	KNOTTED1-like homeobox gene 3
Tc06v2_t007500.1	HD-ZIP	AT1G79840.1	0	HD-ZIP family protein
Tc01v2_t030830.1	HD-ZIP	AT4G00730.1	0	HD-ZIP family protein
Tc01v2_t024510.1	C2H2	AT3G50700.1	1e-116	indeterminate(ID)-domain 2
Tc02v2_t002010.1	C2H2	AT4G06634.1	1e-162	C2H2 family protein
Tc04v2_t003200.1	C2H2	AT5G14140.1	1e-126	zinc ion binding;nucleic acid binding;zinc ion binding
Tc05v2_t016700.1	C3H	AT3G02830.1	0	zinc finger protein 1
Tc06v2_t003160.1	C2H2	AT1G80730.1	2e-50	zinc-finger protein 1
Tc07v2_t015380.1	C3H	AT3G12680.1	0	floral homeotic protein (HUA1)
Tc08v2_t011300.1	C3H	AT1G04990.2	9e-05	C3H family protein
Tc08v2_t015540.1	C2H2	AT1G72050.2	1e-155	transcription factor IIIA
Tc08v2_t016800.1	C2H2	AT1G34370.2	0	C2H2 family protein
Tc09v2_t021460.1	C2H2	AT3G45260.1	1e-121	C2H2-like zinc finger protein
Tc01v2_t028420.1	MYB	AT2G16720.1	3e-72	myb domain protein 7
Tc03v2_t023840.1	MYB	AT1G63910.1	1e-108	myb domain protein 103
Tc06v2_t009770.1	MYB	AT5G35550.1	1e-67	MYB family protein
Tc06v2_t016610.1	MYB	AT4G21440.1	1e-129	MYB-like 102
Tc07v2_t013140.1	MYB	AT1G79180.1	1e-83	myb domain protein 63
Tc09v2_t003510.1	MYB	AT4G32730.2	0	Homeodomain-like protein
Tc09v2_t005480.1	MYB	AT3G23250.1	1e-63	myb domain protein 15
Tc09v2_t006960.1	MYB	AT5G35550.1	6e-64	MYB family protein
Tc09v2_t029340.1	MYB	AT5G57620.1	8e-80	myb domain protein 36
Tc10v2_t005760.1	MYB	AT3G52250.1	0	MYB family protein
Tc03v2_t006740.1	MYB_related	AT1G18330.1	9e-58	MYB_related family protein
Tc05v2_t003340.1	MYB_related	AT1G07540.1	1e-120	TRF-like 2
Tc05v2_t005420.1	MYB_related	AT1G72650.1	1e-24	TRF-like 6
Tc05v2_t014350.1	MYB_related	AT3G57980.1	1e-147	DNA-binding bromodomain-containing protein
Tc05v2_t025700.1	MYB_related	AT3G21430.2	0	DNA binding
Tc06v2_t017600.1	MYB_related	AT2G46410.1	1e-17	MYB_related family protein
Tc09v2_t026840.1	MYB_related	AT1G07540.1	0	TRF-like 2
Tc09v2_t029130.1	MYB_related	AT5G41020.1	1e-128	MYB_related family protein
Tc01v2_t004130.1	Dof	AT3G50410.1	9e-70	OBF binding protein 1
Tc01v2_t010990.1	NAC	AT5G09330.3	3e-98	NAC domain containing protein 82
Tc01v2_t017520.1	FAR1	AT3G07500.1	3e-95	FAR1 family protein
Tc02v2_t002680.1	bHLH	AT4G37850.1	5e-60	bHLH family protein
Tc03v2_t016000.1	WRKY	AT4G11070.1	1e-61	WRKY family protein
Tc03v2_t020120.1	GATA	AT4G17570.3	1e-166	GATA transcription factor 26
Tc03v2_t022280.1	bHLH	AT5G51790.1	2e-42	bHLH family protein
Tc03v2_t022700.1	GRAS	AT1G63100.1	0	GRAS family protein
Tc04v2_t006660.1	bHLH	AT1G26945.1	2e-11	bHLH family protein
Tc04v2_t014250.1	FAR1	AT3G59470.2	1e-109	FAR1 family protein
Tc04v2_t015440.1	bHLH	AT3G07340.1	6e-97	bHLH family protein
Tc05v2_t008150.1	NAC	AT3G44350.2	3e-75	NAC domain containing protein 61
Tc05v2_t010090.1	bZIP	AT3G12250.1	0	TGACG motif-binding factor 6
Tc05v2_t010960.1	bHLH	AT2G41130.1	1e-92	bHLH family protein
Tc05v2_t011640.1	bHLH	AT3G56970.1	3e-53	bHLH family protein
Tc05v2_t013910.1	bHLH	AT3G57800.2	1e-111	bHLH family protein
Tc06v2_t000700.1	WRKY	AT1G30650.1	1e-113	WRKY DNA-binding protein 14
Tc09v2_t000340.1	bZIP	AT5G24800.1	8e-79	basic leucine zipper 9
Tc09v2_t002700.1	WRKY	AT4G30935.1	1e-147	WRKY DNA-binding protein 32
Tc09v2_t002820.1	bHLH	AT2G24260.1	3e-93	LJRHL1-like 1
Tc09v2_t007950.1	HRT-like	AT5G56780.1	1e-103	effector of transcription2
Tc09v2_t019530.1	NF-YA	AT5G12840.2	4e-65	nuclear factor Y, subunit A1
Tc09v2_t021440.1	NF-YC	AT1G07980.1	3e-39	nuclear factor Y, subunit C10
Tc01v2_t007690.1	AP2	AT5G10510.2	0	AINTEGUMENTA-like 6
Tc03v2_t020400.1	ERF	AT5G47230.1	9e-73	ethylene responsive element binding factor 5
Tc03v2_t022620.1	ERF	AT4G25470.1	1e-67	C-repeat/DRE binding factor 2
Tc04v2_t023850.1	ERF	AT3G16770.1	1e-63	ethylene-responsive element binding protein
Tc09v2_t005780.1	ERF	AT1G19210.1	8e-52	ERF family protein
Tc09v2_t006400.1	ERF	AT1G19210.1	5e-58	ERF family protein
Tc06v2_t020200.1	G2-like	AT2G01060.1	1e-142	G2-like family protein
Tc08v2_t007980.1	MIKC_MADS	AT1G77980.1	3e-53	AGAMOUS-like 66
Tc01v2_t006690.1	GRF	AT2G22840.1	1e-128	growth-regulating factor 1
Tc09v2_t001580.1	C2H2	AT5G10970.1	3e-63	C2H2 family protein
Tc09v2_t024380.1	C2H2	AT5G03740.1	3e-56	histone deacetylase 2C
Tc02v2_t004800.1	MYB	AT4G38620.1	1e-113	myb domain protein 4
Tc09v2_t005470.1	MYB	AT2G16720.1	4e-64	myb domain protein 7
Tc10v2_t002150.1	MYB	AT5G05790.1	1e-101	MYB family protein
Tc01v2_t004460.1	LBD	AT5G66870.1	1e-100	ASYMMETRIC LEAVES 2-like 1
Tc01v2_t012660.1	bHLH	AT1G68810.1	4e-31	bHLH family protein
Tc01v2_t022280.1	bHLH	AT4G02590.2	1e-145	bHLH family protein
Tc01v2_t033510.1	WRKY	AT2G44745.1	2e-66	WRKY family protein
Tc02v2_t027810.1	bHLH	AT1G69010.1	1e-127	BES1-interacting Myc-like protein 2
Tc02v2_t029810.1	ZF-HD	AT1G69600.1	4e-79	zinc finger homeodomain 1
Tc03v2_t026000.1	bZIP	AT2G35530.1	1e-172	basic region/leucine zipper transcription factor 16
Tc03v2_t026260.1	BBR-BPC	AT2G35550.3	4e-79	basic pentacysteine 7
Tc04v2_t006880.1	ZF-HD	AT5G15210.1	3e-81	homeobox protein 30
Tc04v2_t008930.1	bHLH	AT1G69010.1	1e-62	BES1-interacting Myc-like protein 2
Tc05v2_t006790.1	Trihelix	AT3G10030.1	0	Trihelix family protein
Tc05v2_t014170.1	bZIP	AT5G06839.3	0	bZIP family protein
Tc05v2_t024070.1	GeBP	AT5G28040.1	7e-99	DNA-binding storekeeper protein-related transcriptional regulator
Tc06v2_t013990.1	Trihelix	AT3G58630.1	6e-69	sequence-specific DNA binding transcription factors
Tc06v2_t015180.1	Dof	AT5G60850.1	1e-34	OBF binding protein 4
Tc07v2_t000070.1	WRKY	AT5G56270.1	0	WRKY DNA-binding protein 2
Tc08v2_t000300.1	NAC	AT4G27410.2	2e-22	NAC family protein
Tc08v2_t004080.1	bZIP	AT4G35900.1	6e-53	bZIP family protein
Tc08v2_t007130.1	bHLH	AT1G10120.1	1e-102	bHLH family protein
Tc09v2_t009180.1	bHLH	AT4G29100.1	1e-111	bHLH family protein
Tc09v2_t012810.1	CPP	AT4G14770.1	9e-64	TESMIN/TSO1-like CXC 2
Tc09v2_t023580.1	NF-YB	AT2G27470.1	2e-50	nuclear factor Y, subunit B11
Tc10v2_t007280.1	NAC	AT3G10490.2	1e-162	NAC domain containing protein 52
Tc10v2_t013560.1	LBD	AT2G40470.1	1e-93	LOB domain-containing protein 15
Tc06v2_t011860.1	ARF	AT5G37020.1	0	auxin response factor 8
Tc02v2_t002030.1	B3	AT3G06160.1	3e-25	B3 family protein
Tc02v2_t007440.1	B3	AT3G18990.1	6e-29	B3 family protein
Tc02v2_t007480.1	B3	AT3G18990.1	1e-162	B3 family protein
Tc04v2_t003130.1	B3	AT3G18990.1	1e-43	B3 family protein
Tc09v2_t009000.1	B3	AT4G03170.1	8e-22	B3 family protein
Tc06v2_t015070.1	ERF	AT5G44210.1	6e-44	erf domain protein 9
Tc03v2_t004880.1	G2-like	AT5G16560.1	9e-67	G2-like family protein
Tc01v2_t031220.1	MIKC_MADS	AT2G45660.1	1e-96	AGAMOUS-like 20
Tc03v2_t007510.1	M-type_MADS	AT1G18750.1	1e-123	AGAMOUS-like 65
Tc05v2_t027450.1	M-type_MADS	AT5G48670.1	1e-72	AGAMOUS-like 80
Tc05v2_t002600.1	TALE	AT5G02030.1	1e-128	TALE family protein
Tc09v2_t015710.1	HB-PHD	AT4G29940.1	1e-173	pathogenesis related homeodomain protein A
Tc01v2_t024420.1	C3H	AT2G47850.1	0	C3H family protein
Tc01v2_t034720.1	C3H	AT3G08505.1	1e-144	C3H family protein
Tc04v2_t015990.1	C3H	AT1G01350.1	1e-176	C3H family protein
Tc01v2_t025900.1	MYB	AT2G47460.1	5e-77	myb domain protein 12
Tc02v2_t012970.1	MYB	AT5G08520.1	1e-137	MYB family protein
Tc03v2_t018690.1	MYB	AT5G49330.1	2e-66	myb domain protein 111
Tc03v2_t016020.1	MYB_related	AT5G53200.1	6e-42	MYB_related family protein
Tc06v2_t009710.1	MYB_related	AT1G72650.2	1e-144	TRF-like 6
Tc09v2_t007920.1	MYB_related	AT5G56840.1	4e-68	MYB_related family protein

## Sheet: Table S8. qRT-PCR primers
Table S8. Primers used for qRT-PCR analysis of flavonoid biosynthesis related genes
	Gene ID	Gene	Protein	Sequence (5'to 3)
1	Tc09v2_g030670	UBI	Ubiquitin	F- CTGCACTAACCATTTCCAAG
				R- CGAGCAGTTGCCTCATACTT
2	Tc01v2_g010430	ACT	Actin	F- AGGTGGAGATCATTGAAGGAGGGT
				R- ACCAGCGGTCATCACAAGTCACAA
3	Tc06v2_g017140	ANR	anthocyanidin reductase	F- GGACCCAGACAACCAGAAA
				R- GCTGCCTTCATCAGTCAAATC
4	Tc03v2_g002030	LAR	Leucoanthocyanidin reductase	F- ACCTCCAAGCAACCTACTAAA
				R- CGCATCTCTTTGGCCATCT
5	Tc03v2_g022320	ANS	Anthocyanidin Synthase	F- TGAGTGGGAGGACTACTTCTT
				R- CTCACTTGTGACTTCGGTGTAG
6	Tc10v2_g004990	CHI	chalcone isomerase	F- CCAGGTACCATTTCTTGATCATCT
				R- CCGGAATCCAGGTGGAGAA
7	Tc08v2_g002430	DFR	dihydroflavonol 4-reductase	F- TATTCCTACAAAGTTCAAAGATGC
				R- GAGACATGCCGGGAAAAGGGATTG
8	Tc04v2_g004230	CHS	Chalcone synthase	F- TCAAGCGCATGTGTGACAAATCAA
				R- GGTGGTGGAGGTGCCAAAGCTGGG
9	Tc02v2_g029510	NAC	NAC family member	F- GGATCCATGAGACTGGATGATTGG
				R- ATGCTAGTGAAAGCCAACAAATGT
10	Tc01v2_g028420	TT2 -like	TT2 like MYB transcription factor	F- GACCCTAACACCCACAAGAAA
				R- CTTTGCCCTTGCTATTGTTCTG
